# Supplementary material for: Polymorphisms of Antigen-Presenting Machinery Genes in Non-Small Cell Lung Cancer: Different Impact on Disease Risk and Clinical Parameters in Smokers and Never-Smokers
Source: Front Immunol. 2021 May 31;12:664474. doi: 10.3389/fimmu.2021.664474 (PMC8212834; doi:10.3389/fimmu.2021.664474)
Supplement: Supplementary file 2 [file DataSheet_2.xls]

## Sheet: NSCLC patients 
				ERAP1					ERAP2	TAP1		TAP2				PSMB9 (LMP2)			PSMB8 (LMP7)
	Ordinal number	Age	Sex	rs26653	rs26618	rs2287987	rs30187	rs27044	rs2248374	rs1135216	rs1057141	rs4148876	rs1800454	rs241447	rs16870908	rs1351383	rs2127675	rs17587	rs2071543
	1.	60	male	G G	T C	T C	C C	C C	G A	T T	T T	G G	C T	T C	G G	A C	A G	G A	G G
	2.	49	male	G C	T T	T T	C T	C G	G A	T T	T T	G G	C C	C C	G G	A A	A A	G G	G G
	3.	59	male	G C	T T	T C	C C	C C	G G	T T	T T	G G	C C	T C	G G	A C	A G	G A	G G
	4.	49	male	G G	T T	T T	T T	G G	G G	0	T C	0	0	T T	0	0	A A	G G	0
	5.	75	male	G C	T C	T T	C C	C C	G A	T T	T T	G G	C C	T C	G A	A C	A G	G A	G G
	6.	81	male	G C	T C	T T	C C	C C	A A	T T	T T	0	C T	T T	0	C C	G G	A A	G G
	7.	63	female	G C	T C	T T	C C	C C	A A	0	T T	0	C C	T C	0	0	A A	G G	0
	8.	68	female	0	0	0	C C	0	0	0	0	0	0	0	0	0	A G	G G	0
	9.	66	male	G G	T C	T T	C T	C G	G A	T C	T C	G G	C C	T C	G A	A C	A G	G G	G G
	10.	58	female	G G	T C	T T	C T	C G	A A	T T	T T	0	C C	T T	0	0	A G	G A	0
	11.	56	male	G G	T T	T T	C T	C G	G A	T T	T C	G G	C C	T T	G G	C C	A G	G A	G G
	12.	75	male	G C	T C	T T	C T	C C	A A	C C	C C	0	C T	T T	0	0	A G	G G	0
	13.	58	male	C C	T T	T T	C T	C C	G A	T C	T C	G G	C T	T T	G G	C C	G G	G A	G G
	14.	66	female	G G	T C	T T	C T	C G	G A	T T	T T	G G	C C	T T	G G	C C	G G	A A	G G
	15.	69	male	G G	T C	T T	C C	C C	G G	T T	T T	A A	C C	T T	G G	A C	A G	G A	G G
	16.	64	male	G G	T T	T T	C T	C G	G A	T C	C C	G A	C T	T T	G G	C C	A G	G G	G G
	17.	65	male	G G	T T	T C	C C	C G	G G	T C	T C	G G	C C	T T	G G	A C	A A	G G	G G
	18.	60	male	G G	T C	T T	C T	C G	G A	T T	T T	G G	C C	T C	A A	A A	A A	G G	G T
	19.	66	male	G C	C C	0	C T	0	0	0	0	0	0	0	0	0	A A	G G	0
	20.	54	male	0	T C	0	0	0	0	0	0	0	0	0	0	0	G G	A A	0
	21.	78	male	G C	T T	T T	T T	C G	G A	T T	T T	G G	C T	T T	G A	A C	A G	G A	G T
	22.	55	male	G G	T T	C C	C C	C C	G G	T T	T T	G G	C C	T C	G G	A A	A A	G G	G G
	23.	65	female	G G	T T	T C	C T	C G	G G	T T	T T	G G	C C	T C	G G	A C	A G	G A	G T
	24.	60	female	G C	T T	0	C T	C C	0	0	T C	0	0	0	0	0	A G	G A	0
	25.	83	male	G G	T C	0	C T	C G	G A	T C	T C	G G	C C	T T	0	A C	A G	G G	G G
	26.	70	male	G G	T C	T T	C C	C C	G A	T T	T T	G G	C C	C C	G G	A A	A A	G G	G G
	27.	70	male	G C	T T	T C	C T	C G	G A	T T	T T	G A	C T	T T	G G	A C	A G	G A	G G
	28.	62	male	G G	C C	T T	C C	C C	A A	T T	T T	G G	C C	T C	G G	0	G G	A A	G G
	29.	63	male	G G	T C	T C	C C	C C	A A	T T	T T	G G	C C	T T	G G	C C	G G	A A	G G
	30.	62	male	G C	T T	T C	C T	C C	G G	T T	T T	G G	C C	T T	G G	A A	A A	G G	G G
	31.	62	female	G G	T C	T C	C C	C C	G A	T T	T T	G G	C C	C C	G G	A C	A G	G A	G G
	32.	67	female	G G	T C	T T	C C	C C	G A	T C	T C	0	C C	T T	0	C C	G G	G A	G G
	33.	78	male	G G	T T	T C	C T	C G	G G	T C	T C	G G	C T	T T	G G	C C	G G	G A	G G
	34.	64	male	G C	T C	T T	C T	C G	G G	T T	T T	G G	C C	T C	G G	A A	A A	G G	G G
	35.	55	male	G C	T C	T T	C T	C C	G A	T T	T T	G G	C C	T T	G G	A C	A G	G A	G G
	36.	47	female	G C	T T	T C	C C	C C	G A	T T	T T	G G	C T	T T	G G	A C	A G	G A	G G
	37.	75	female	G G	T C	T C	C C	C C	G A	T T	T T	0	C C	T C	G G	A A	A A	G G	G G
	38.	60	male	G C	T T	T C	C C	C C	G A	T T	T T	G G	C T	T T	G G	A C	A G	G A	G G
	39.	60	male	G C	T T	T C	C T	C C	G A	T C	T C	G A	C C	T C	G G	C C	G G	G A	G G
	40.	74	male	G C	T T	T T	C T	C G	G G	T C	T C	G G	C T	T C	G G	C C	G G	G A	G G
	41.	62	male	G C	T C	T T	C T	C G	G G	T T	T T	G G	C C	T T	G G	A A	A A	G G	G G
	42.	64	female	G G	T T	C C	C C	C C	G G	T T	T T	G G	C T	T C	G G	A C	A G	G A	G G
	43.	82	female	G G	T T	T C	C T	C G	G A	T T	T T	0	C C	T T	G G	0	A G	G A	G G
	44.	80	male	G G	C C	T T	C C	C C	A A	T T	T T	G G	C C	T C	G A	A C	A G	G A	G T
	45.	61	male	G G	T T	C C	C C	C C	G A	T C	T C	G G	C C	T T	G G	A C	A A	G G	G G
	46.	55	female	G C	T T	T T	C T	C G	G A	T T	T T	G G	C C	T T	G G	A C	A G	G A	G G
	47.	51	female	G C	T T	T C	C T	C G	G A	T T	T T	G A	C T	T T	G G	A C	A G	G A	G T
	48.	56	female	G C	T T	T T	C T	C G	G G	T C	T C	G G	C T	T T	G A	A A	A A	G G	G G
	49.	50	male	G C	T C	T T	C T	C G	G A	T T	T T	G G	C C	T T	G G	A A	A A	G G	G G
	50.	72	male	G G	T C	T T	C C	C C	A A	T T	T T	G G	C C	T C	G G	A C	A G	G A	G G
	51.	64	female	G G	T T	T T	C T	C G	G A	T T	T T	G G	C T	T C	G G	A A	A A	G G	G T
	52.	59	male	G G	C C	T T	C C	C C	G A	T T	T T	G G	C C	T C	G G	A A	A A	G G	G T
	53.	73	female	G G	T C	T T	C C	C C	A A	T T	T T	G G	C C	T C	G G	A C	A G	G A	G G
	54.	74	female	G G	T T	C C	C C	C C	G G	T T	T T	G G	C C	T C	G G	A A	A A	G G	G G
	55.	67	male	G G	T C	0	C C	C C	G A	0	T T	G G	C C	C C	0	A A	A A	G G	0
	56.	54	male	G C	T C	T T	C T	C C	A A	T T	T T	G G	C C	T T	G G	A A	A A	G G	G G
	57.	63	male	G G	T T	T T	T T	G G	G G	T T	T T	G G	C C	T C	G G	A A	A A	G G	G T
	58.	75	male	G G	T T	C C	C C	C C	G G	T T	T T	G G	C C	C C	G G	A A	A A	G G	G G
	59.	61	female	G G	T C	T C	C C	C C	G A	T T	T T	G G	C C	T C	G G	A A	A A	G G	G T
	60.	71	female	G C	T T	T T	C T	C G	G G	T T	T T	G A	C C	T T	G G	A C	A G	G A	G G
	61.	60	female	G G	T C	T C	C C	C C	A A	T T	T C	G G	C T	T T	G G	0	A A	G G	G G
	62.	55	male	G C	T C	T C	C C	C C	G G	T T	T T	G G	C C	T C	G G	A C	A G	G A	G G
	63.	54	female	G C	T C	T T	C T	C G	G G	T T	T T	G G	C C	C C	G G	A A	A A	G G	G G
	64.	62	female	G G	T T	T C	C C	C C	G A	T T	T T	G G	C C	T T	G G	A C	A G	G A	G G
	65.	73	male	G G	T C	T T	C C	C C	A A	T C	T C	G G	C T	T T	G G	C C	A G	G A	G G
	66.	68	female	G C	T C	0	C C	C C	A A	0	0	0	0	0	0	0	A A	G G	0
	67.	59	male	G C	T T	T C	C T	C C	G G	T T	T T	G G	C C	T T	G G	A A	A A	G G	G G
	68.	69	female	G G	T T	T C	C T	C G	G G	T T	T T	G G	C C	C C	G G	A A	A A	G G	G T
	69.	61	female	G G	T T	T C	C T	C G	G A	T T	T T	G G	C C	T T	G G	A C	A G	G A	G G
	70.	68	female	G C	C C	T T	C C	C C	G A	T T	T T	G G	C C	T C	G A	A A	A A	G G	G G
	71.	93	male	G G	T C	0	C C	C C	G A	T T	T C	G A	C C	T C	0	A A	A A	G G	G G
	72.	68	female	G C	T T	T C	C C	C C	G G	T T	T T	G G	C C	T T	G A	A C	A G	G A	G T
	73.	76	female	G C	T T	T T	C T	C G	G G	T C	C C	G G	C C	T T	G A	A C	A A	G G	G G
	74.	78	female	G C	T C	T T	C T	C C	A A	T T	T T	0	C C	T T	0	0	A G	G A	0
	75.	65	male	G C	T C	T C	C T	C G	G G	T T	T T	G G	C C	T T	G G	A A	A A	G G	G G
	76.	75	male	G G	T C	T T	C T	C G	G A	T T	T T	G A	C C	T C	G G	A C	A G	G A	G T
	77.	64	female	G G	T C	T C	C C	C C	A A	T T	T T	G G	C C	T T	G G	A A	A A	G G	G G
	78.	66	female	G C	T T	T C	C C	C C	G A	T T	T T	G G	C C	T T	G A	A A	A A	G G	G T
	79.	bd	female	G C	T T	T C	C C	C C	G A	T T	T T	G G	C C	T C	G G	0	G G	A A	G G
	80.	64	male	G G	T C	T T	C C	C C	G A	T C	T C	G G	C T	T C	G G	A C	A G	G G	G G
	81.	77	male	G C	T C	T T	C C	C C	G A	T T	T T	G G	C T	T T	G G	A C	A G	G A	G G
	82.	64	male	G G	T T	T C	C C	C C	G A	T T	T T	G G	C C	T T	G G	C C	G G	A A	G G
	83.	67	male	G C	T T	T T	C T	C G	G A	T T	T T	G G	C C	C C	G G	A C	A G	G A	G G
	84.	69	male	G C	T T	T C	C T	C G	G A	T C	T C	G G	T T	T T	G G	C C	G G	G A	G G
	85.	71	male	G C	T C	T T	C T	C G	G A	T C	T C	G G	C T	T C	G G	A C	A G	G G	G G
	86.	76	male	G G	T C	T C	C C	C C	A A	T T	T T	G G	C C	T T	G A	A A	A A	G G	G T
	87.	66	male	G C	T T	T C	C C	C C	G G	T T	T T	G G	C C	T C	G G	A A	A A	G G	G G
	88.	56	male	G G	T C	T T	C C	C C	A A	T T	T C	A A	C C	T T	G G	A C	A A	G G	G T
	89.	62	male	G G	T T	C C	C C	C C	A A	T C	T C	G G	C T	T C	G G	A C	A G	G G	G G
	90.	68	male	G C	T T	T C	C T	C C	G A	T T	T T	G G	C C	C C	G G	A A	A A	G G	G T
	91.	54	male	G C	T T	T T	C T	C G	G A	T C	T C	G G	C C	T T	G A	A C	A G	G G	G T
	92.	79	female	G G	T T	T C	C T	C G	G G	T T	T T	G G	C C	C C	G G	A A	A A	G G	G G
	93.	81	female	G G	C C	T T	C C	C C	G A	T T	T T	G A	C C	T T	G G	A C	A G	G A	G T
	94.	65	female	G G	T C	T C	C C	C C	A A	T T	T T	G G	C C	T T	G G	A C	A G	G A	G G
	95.	63	male	G C	T T	T T	C T	C G	G G	T C	T C	G G	C C	T T	G A	A C	A G	G A	G G
	96.	74	male	G G	T T	C C	C C	C C	G A	T T	T C	G G	C C	T T	G G	C C	A G	G A	G G
	97.	71	male	G G	T T	T T	C T	C G	G A	T T	T T	G G	C C	T T	G G	C C	G G	A A	G G
	98.	64	female	G G	T T	T C	C T	C G	G A	T T	T T	G A	C C	T T	G G	A C	A G	G A	G T
	99.	65	female	G C	T T	T T	C T	C G	G G	T T	T T	G G	C C	T T	G G	A C	A G	G A	G G
	100.	68	male	G C	T C	T T	C T	C G	G A	T T	T T	G G	C T	T T	G G	A C	A G	G A	G G
	101.	61	female	G G	T C	0	C C	C C	A A	0	0	0	0	0	0	0	A G	G G	0
	102.	71	male	G G	T T	T C	C T	C G	A A	T T	T T	G G	C C	C C	G G	A A	A A	G G	G G
	103.	60	female	G G	T T	T C	C T	C G	A A	T T	T T	G G	C C	C C	G G	A A	A A	G G	G G
	104.	57	male	G G	T T	T C	C C	C C	A A	T T	T T	G G	C C	T T	G G	C C	G G	A A	G G
	105.	53	female	G G	T T	T C	C C	C C	A A	T T	T T	G G	C T	T T	G G	A C	A G	G A	G G
	106.	60	female	G C	T T	T C	C C	C C	G G	T T	T T	G G	C C	T T	G A	A A	A A	G G	G T
	107.	64	male	G G	T T	C C	C C	C C	G G	T C	T C	G G	C C	T C	G G	A A	A A	G G	G G
	108.	71	female	G C	T T	T C	C T	C C	G A	0	T T	0	C C	C C	0	0	A A	G G	0
	109.	61	male	G C	T T	T C	C C	C C	G A	T T	T T	0	C T	T T	0	C C	G G	A A	0
	110.	67	female	C C	T T	T T	T T	C G	G G	C C	C C	G G	C T	T T	G G	C C	A G	G G	G G
	111.	69	female	G G	T C	T T	C C	C C	A A	T T	T T	G G	C T	T C	G G	A C	A G	G A	G G
	112.	61	female	G G	T C	T C	C C	C C	G A	T C	T C	0	C C	T T	G A	0	A A	G G	G T
	113.	76	male	G C	T T	T T	C T	C G	G A	T T	T T	0	C C	T C	0	A A	A A	G G	G G
	114.	70	male	G C	T T	T C	C T	C G	G A	T T	T C	G G	0	T T	G G	A C	A G	G A	G G
	115.	72	male	G G	T T	T T	T T	G G	G G	T T	T T	G G	C C	T C	G G	C C	G G	A A	G G
	116.	68	female	G C	T C	T T	C T	C G	G A	T C	T C	0	C C	T C	0	0	G G	G A	0
	117.	68	male	G G	T C	T C	C C	C C	G A	T T	T T	0	C C	T T	0	A C	A G	G A	G G
	118.	61	male	G C	T T	0	C T	C G	G A	T T	C C	G A	C C	T T	G G	A A	A A	G G	G G
	119.	62	male	G G	T C	T C	C C	C C	A A	T T	T T	G G	C C	T C	G G	A A	A A	G G	G T
	120.	68	female	G C	T C	T T	C T	C G	G A	T T	T T	0	C C	T C	0	0	A G	G A	0
	121.	63	male	G G	C C	0	C C	C C	A A	0	0	0	0	0	0	0	A A	G G	0
	122.	58	male	G G	T C	T C	C C	C C	G A	T C	T C	G G	C T	T C	G G	A C	A G	G G	G G
	123.	68	female	C C	T T	T T	C C	C C	G G	T T	T T	G G	C C	T C	G G	A C	A G	G A	G G
	124.	70	male	G G	T T	C C	C C	C C	A A	T T	T T	G G	C C	T T	G G	A A	A A	G G	G G
	125.	70	male	G G	T C	T T	C C	C C	G A	T C	T C	G G	C C	T C	G A	A C	A G	G G	G G
	126.	68	male	G G	C C	T T	C C	C C	A A	T T	T T	G G	C C	T C	G A	A A	A A	G G	T T
	127.	56	male	C C	T T	T T	T T	C C	G A	T T	T T	G G	C C	T C	G G	A A	A A	G G	G G
	128.	55	male	0	0	0	C T	0	0	0	T T	0	0	C C	0	0	A G	G A	0
	129.	66	female	G G	T T	T C	C T	C G	G A	T T	T T	G G	C C	T T	G G	A C	A G	G A	G G
	130.	56	male	G G	T C	T T	C C	C C	G A	T T	T T	G G	C T	T T	G G	A C	A G	G A	G G
	131.	82	female	C C	T T	T T	T T	C G	G G	T C	T C	G G	C C	T C	G G	A C	A G	G G	G G
	132.	70	female	G G	T T	T C	C C	C G	G G	T C	T C	G G	C C	T C	G G	C C	G G	G A	G G
	133.	53	female	G G	T T	T C	C T	C G	G G	T T	T C	G G	C T	T T	G G	A C	A A	G G	G G
	134.	57	male	G C	T T	T T	C T	C G	G A	T T	T T	G G	C C	T C	G G	A C	A G	G A	G G
	135.	65	female	G C	T C	T T	C T	C G	G A	T C	T C	G G	C C	T T	G G	A C	A A	G G	G G
	136.	84	female	G G	T T	0	C T	C G	A A	0	0	G A	C C	0	G G	A C	A A	G G	T T
	137.	81	male	G G	T T	T C	C C	C G	G A	T T	T T	G G	C T	T T	G G	A C	A G	G A	G G
	138.	73	male	G G	T T	T C	C T	C G	G A	T T	T T	G G	C C	T C	G G	A A	A A	G G	G T
	139.	63	male	G G	T C	T T	C C	C C	A A	T T	T T	G G	C C	T T	G G	A C	A G	G A	G G
	140.	65	male	G C	T C	T T	C C	C C	G A	T C	T C	G G	C T	T T	G G	C C	A G	G A	G G
	141.	79	female	G C	T T	T T	C T	C G	G A	T T	T T	G G	C T	T C	G G	A A	A G	G A	G T
	142.	60	male	G G	T C	T C	C C	C C	A A	T T	T T	G G	C T	T T	G A	A C	A G	G A	G T
	143.	67	male	G C	T C	T T	C C	C C	A A	T T	T T	G G	C C	C C	G G	A C	A G	G A	G G
	144.	71	female	G C	T C	T T	C C	C C	G A	T T	T T	G G	C C	T T	G G	A C	A G	G A	G G
	145.	63	female	G C	T T	T T	C T	C G	G G	T T	T T	G G	C C	T C	G G	C C	G G	A A	G G
	146.	70	male	G G	T T	T C	C C	C C	A A	T T	T T	G G	C C	T T	0	C C	A G	G A	0
	147.	75	female	G G	T T	T T	C C	C C	A A	T T	T T	G G	C C	C C	G G	A C	A G	G A	G G
	148.	44	male	G G	T C	T C	C C	C C	G A	T T	T T	G G	C C	C C	G G	A A	A A	G G	G G
	149.	65	male	G C	T T	T C	C C	C C	G G	T C	T C	G G	C C	T C	G G	C C	G G	G A	G G
	150.	58	male	G G	T T	0	C T	C G	G A	T T	T T	0	C C	0	0	A A	A A	G G	G G
	151.	86	female	G C	T T	T C	C T	C G	G G	T T	T T	G G	C C	C C	G G	A A	A A	G G	G T
	152.	61	male	G G	T T	T T	C T	C G	G G	T C	T C	G G	T T	T T	G G	C C	G G	G A	G G
	153.	72	male	G C	T C	T T	C T	C G	G A	T T	T T	G G	C C	T C	G G	A C	A G	G A	G G
	154.	64	male	G G	T T	T C	C T	C G	G A	T T	T T	G G	C C	C C	G G	A A	A A	G G	G T
	155.	60	male	G G	C C	T T	C C	C C	G A	T T	T T	G G	C C	T C	G G	A C	A G	G A	G G
	156.	63	male	G G	T T	T C	C C	C C	G A	T C	T C	G G	C T	T C	G G	A C	A A	G G	G G
	157.	68	female	0	T T	C C	C C	C C	A A	T T	T C	G G	C C	T T	G G	C C	A G	G A	G G
	158.	60	male	G G	T T	T C	C C	C C	G A	T C	T C	G A	C C	T T	G G	A C	A G	G G	G G
	159.	63	male	G G	T C	T C	C C	C C	A A	T T	T T	G G	C C	T C	G G	A A	A A	G G	G G
	160.	58	female	G G	T T	T C	C C	C C	G G	T T	T C	G A	C C	T T	G G	A C	A A	G G	G G
	161.	51	male	C C	T T	T T	C T	C G	G G	T T	T T	G G	C C	C C	G G	C C	G G	A A	G G
	162.	61	female	G G	T T	C C	C C	C C	G G	T T	T T	G A	C C	T T	G A	A A	A A	G G	G T
	163.	68	male	G G	C C	T T	C C	C C	G A	T T	T T	G G	C C	T T	G G	C C	G G	A A	G G
	164.	76	female	G C	T C	T T	C T	C C	A A	T T	T T	G G	C C	T T	G G	C C	G G	A A	G G
	165.	57	male	G G	T C	T T	C C	C C	G A	T T	T T	G G	C C	T T	G G	A A	A A	G G	G G
	166.	63	female	G C	T T	T C	C C	C C	G A	T T	T T	G G	C C	T T	G G	A C	A G	G A	G G
	167.	74	male	G G	T C	T T	C T	C G	G A	T T	T T	G G	C C	T C	G G	A A	A A	G G	G G
	168.	60	female	G G	T C	T T	C C	C C	G A	T T	T T	G G	C T	T C	G G	A C	A G	G A	G G
	169.	66	male	G G	T T	T C	C T	C G	G A	T T	T T	G G	C C	C C	G G	A A	A A	G G	G G
	170.	62	male	G G	T T	T C	C T	C G	G G	T T	T T	G G	C C	T T	G G	A C	A G	G A	G G
	171.	57	female	G G	T T	T C	C T	C G	A A	T C	T C	G G	C T	T T	G G	A C	A G	G G	G G
	172.	63	male	G G	T T	T T	T T	G G	G G	T C	T C	G G	C T	T T	G G	A C	A G	G G	G G
	173.	56	male	G G	T C	T C	C C	C C	A A	T T	T T	G G	C C	C C	G G	A A	A A	G G	G G
	174.	69	male	C C	T T	T T	T T	G G	G A	T T	T T	G G	C C	T T	G G	A A	A A	G G	G G
	175.	61	male	G G	T T	T T	C T	C G	G G	T T	T T	G G	C C	T C	G G	A C	A G	G A	G G
	176.	67	male	G G	T C	T T	C T	C G	G A	T T	T T	G G	T T	T T	G G	A C	A G	G A	G G
	177.	72	male	G G	T C	T T	C T	C G	G A	T T	T T	G G	C C	T C	G G	A C	A G	G A	G G
	178.	77	female	G G	T T	C C	C C	C C	G A	T T	T C	G G	C C	T C	G G	A C	A A	G G	G G
	179.	66	male	G G	T T	T T	T T	G G	G A	T T	T T	G G	C C	T T	G G	A C	A G	G A	G G
	180.	57	male	G G	T C	T C	C C	C C	G A	T T	T T	G G	C C	T C	G G	A A	A A	G G	G G
	181.	87	male	G G	T T	T C	C T	C G	G A	T T	T T	G G	C C	T T	G A	A A	A A	G G	G T
	182.	77	female	G G	T T	C C	C C	C C	G G	T C	T C	G G	C C	T C	G A	A A	A A	G G	G G
	183.	57	male	G C	T C	T T	C T	C G	G G	T T	T T	G G	C T	T T	G G	A C	A G	G A	G G
	184.	58	male	C C	T T	T T	T T	C G	A A	C C	C C	G G	C T	T T	G A	A C	A A	G G	G G
	185.	72	male	G C	T C	T T	C T	C C	A A	T T	T T	G G	C C	T C	G G	A C	A G	G A	G G
	186.	64	male	G G	T T	T C	C C	C C	G A	T T	T T	G G	C C	T C	G G	C C	G G	A A	G G
	187.	64	male	G C	T C	T T	C T	C C	G A	T C	T C	G G	C T	T T	G G	A C	A G	G G	G G
	188.	61	male	G C	T T	T T	C C	C C	G A	T T	T T	G G	C C	C C	G G	A A	A A	G G	G G
	189.	58	male	G G	T T	T C	C C	C C	G G	T T	T T	G G	C C	T C	G G	A C	A G	G A	G G
	190.	56	male	G G	C C	T T	C C	C C	G A	T C	T C	G G	T T	T T	G G	C C	G G	G A	G G
	191.	63	male	G C	T T	T T	T T	G G	G A	T T	T T	G G	C T	T T	G G	C C	G G	A A	G G
	192.	63	male	G G	C C	T T	C C	C C	A A	T T	T T	G G	C C	T T	G G	A A	A A	G G	G G
	193.	56	male	G G	T T	T T	C T	C G	G G	T T	T T	G G	C C	T C	G G	A C	A G	G A	G G
	194.	75	male	C C	T T	T T	T T	C G	G A	T T	T T	G G	C T	T C	G G	A C	A G	G A	G G
	195.	78	male	G C	T T	T T	C T	C G	G G	T T	T T	G G	C C	T T	G G	A A	A A	G G	G G
	196.	63	male	G C	T T	T C	C T	C G	G G	T T	T T	G G	C C	T C	G G	A A	A A	G G	G G
	197.	61	male	G G	T C	T T	C T	C G	G A	T C	T C	G G	C T	T C	G G	C C	G G	G A	G G
	198.	58	male	G G	T T	T C	C C	C C	G G	T C	T C	G G	C C	T C	G G	A A	A A	G G	G G
	199.	65	male	G G	T T	T T	T T	G G	G G	T T	T T	G G	C C	T C	G G	A C	A G	G A	G G
	200.	82	male	G C	T C	T T	C T	C C	A A	T T	T T	G G	C T	T T	G G	A C	A G	G A	G G
	201.	57	female	G C	T C	T T	C T	C G	G A	T T	T T	G G	C T	T C	G G	A C	A G	G A	G G
	202.	67	female	G C	T T	T C	C T	C G	G G	T T	T T	G G	C C	T C	G G	A A	A A	G G	G G
	203.	58	male	G G	T C	T C	C C	C C	G A	T T	T T	G G	C C	T T	G G	A C	A G	G A	G G
	204.	74	male	G C	T C	T T	C T	C G	G A	T C	T C	G G	C C	T C	G G	A C	A A	G G	G G
	205.	45	male	G G	T C	T C	C C	C C	G G	T C	T C	G G	C T	T C	G G	C C	G G	G A	G G
	206.	73	male	G G	T T	T C	C C	C C	G G	T C	T C	G G	C T	T C	G G	A C	A G	G G	G G
	207.	76	male	G C	T T	T C	C T	C G	G G	T T	T T	G G	C T	T T	G G	A C	A G	G A	G G
	208.	63	male	G G	T T	C C	C C	C C	G A	T T	T T	G G	C T	T C	G G	A C	A G	G A	G T
	209.	55	male	G C	T C	T T	C T	C G	G A	T T	T T	G G	C T	T C	G G	A C	A G	G A	G G
	210.	71	male	G C	T T	T T	T T	G G	G A	T T	T T	G G	C C	T C	G G	A C	A G	G A	G G
	211.	59	female	G G	T T	C C	C C	C C	G A	T C	T C	G G	C T	T C	G G	A C	A G	G G	G G
	212.	59	male	G G	C C	T T	C C	C C	A A	T T	T T	G G	C C	T C	G G	A C	A G	G A	G G
	213.	57	female	G G	T C	T C	C C	C C	A A	T T	T T	G G	C C	C C	G G	A A	A A	G G	G G
	214.	69	female	G G	T T	T C	C T	G G	G A	T T	T T	G G	C C	T C	G G	A A	A A	G G	G G
	215.	59	female	G C	T C	T T	C C	C C	A A	T T	T T	G G	C C	T T	G G	C C	G G	A A	G G
	216.	59	male	G G	T T	T C	C T	C G	G A	T C	T C	G G	C C	C C	G G	A C	A G	G G	G G
	217.	64	female	G G	C C	T T	C C	C C	G A	T T	T T	G A	C C	T C	G G	A C	A G	G A	G T
	218.	76	male	G G	T C	T T	C C	C C	G A	T T	T T	G G	C C	T C	G G	A C	A G	G A	G G
	219.	64	male	G G	C C	T T	C C	C C	G A	T T	T T	G G	C C	T T	G A	A A	A A	G G	G T
	220.	64	female	G C	T T	T T	C T	C G	G G	T C	T C	G G	C C	T C	G A	A A	A A	G G	G G
	221.	50	male	G G	T C	T T	C T	C G	G A	T C	T C	G G	C C	T C	G G	C C	A G	G A	G G
	222.	62	male	C C	T T	T T	T T	G G	G G	T T	T T	G G	C T	T T	G G	A A	A A	G G	G T
	223.	60	male	G G	T C	T T	C C	C C	G G	T T	T C	G A	C T	T T	G G	A C	A A	G G	G G
	224.	69	male	G C	T C	T T	C T	C C	G A	T T	T T	G G	C T	T C	G G	A A	A A	G G	G T
	225.	57	female	G C	T T	T C	C T	C C	G A	T T	T T	G G	C C	T T	G G	A A	A A	G G	G G
	226.	63	male	G C	T C	T T	C T	C G	G A	T T	T T	G G	C C	T T	G G	A A	A A	G G	G G
	227.	60	male	G G	T C	T C	C C	C C	A A	T T	T T	G A	C C	T C	G G	A A	A A	G G	G T
	228.	48	female	G G	T C	T T	C C	C C	G A	T C	T C	G A	C C	T T	G A	A C	A G	G G	G T
	229.	70	male	G G	T C	T C	C C	C C	A A	T T	T T	G G	C C	T T	G A	A C	A G	G A	G T
	230.	71	male	G G	T C	T T	C T	C G	G A	T C	T C	G G	C T	T T	G G	A C	A G	G G	G G
	231.	71	male	G C	T C	T T	C T	C C	A A	T T	T T	G G	C C	T T	G G	A A	A A	G G	G T
	232.	70	male	G G	T T	T C	C C	C C	G A	T T	T T	G G	C C	T C	G G	A C	A G	G A	G G
	233.	56	male	G C	T T	T T	C T	C G	G G	T C	T C	G G	C T	T T	G A	A C	A G	G G	G T
	234.	76	male	G G	T T	T C	C C	C C	G A	T T	T T	G G	C T	T T	G G	C C	G G	A A	G G
	235.	66	male	C C	T T	T T	T T	C C	G A	T C	T C	G A	C C	T C	G G	A C	A G	G G	G G
	236.	51	male	G C	T C	T T	C T	C G	G A	T T	T T	G G	C C	T T	G G	A C	A G	G A	G G
	237.	58	female	G C	T T	T T	C T	C G	G A	T T	T T	G G	C C	T T	G G	A C	A G	G A	G G
	238.	56	female	G G	T C	T C	C C	C C	A A	T T	T C	G G	C T	T T	G G	A C	A A	G G	G G
	239.	62	female	G G	C C	T T	C C	C C	A A	T C	T C	G G	C T	T T	G G	C C	G G	G A	G G
	240.	61	female	G G	T T	T C	C T	C G	G G	T C	T C	G G	C T	T C	G G	C C	G G	G A	G G
	241.	80	male	G C	T T	T C	C T	C G	G G	T C	T C	G G	C C	T T	G G	A C	A A	G G	G G
	242.	60	male	G C	T C	T T	C T	C G	G A	T T	T T	G G	C C	T C	G G	A A	A A	G G	G G
	243.	59	male	G C	T C	T T	C T	C G	G A	T T	T T	G A	C C	T T	G G	A A	A A	G G	G G
	244.	68	male	G C	T C	T T	C T	C C	G A	T T	T T	G G	C C	T C	G G	A C	A G	G A	G T
	245.	63	male	G C	T T	T T	C T	C G	G G	T T	T T	G A	C C	T T	G G	A C	A G	G A	G G
	246.	64	male	G G	T T	T C	C T	C G	G A	T T	T T	G G	C T	T T	G G	A C	A G	G A	G G
	247.	62	male	G C	T T	T C	C T	C G	G G	T T	T T	G G	C C	T C	G G	A A	A A	G G	G G
	248.	51	male	G G	T T	T C	C T	C G	G A	T T	T T	G G	C C	T C	G G	A A	A A	G G	T T
	249.	73	male	G C	T C	T T	C T	C G	G A	T C	T C	G G	T T	T T	G A	C C	G G	G A	G G
	250.	60	male	G C	T C	T T	C T	C G	G A	T T	T T	G G	C C	T T	G A	A C	A G	G A	G T
	251.	63	female	G G	T T	T C	C C	C C	G G	T T	T T	G G	C T	T T	G G	A C	A G	G A	G G
	252.	77	female	G G	T C	T T	C T	C G	G A	T T	T T	G G	C C	T C	G G	C C	G G	A A	G G
	253.	58	male	G G	T T	T T	C T	C G	A A	T T	T T	G G	C C	T T	G G	C C	G G	A A	G G
	254.	67	male	C C	T T	T T	C T	C G	G A	T C	T C	G G	C C	T C	G G	A A	A A	G G	G G
	255.	68	male	G C	T T	T C	C C	C C	G A	T T	T T	G G	C C	C C	G G	A A	A A	G G	G G
	256.	60	male	G G	C C	T T	C C	C C	A A	T C	T C	G G	C C	T C	G A	A A	A A	G G	G G
	257.	58	male	G G	T C	T C	C C	C C	A A	T T	T T	G G	C C	T T	G A	A A	A A	G G	G T
	258.	57	female	G G	T C	T C	C C	C C	A A	T T	T T	G G	C C	T C	G G	A C	A G	G A	G G
	259.	54	male	G G	T T	T T	T T	G G	G G	T T	T T	G A	C C	T C	G G	A C	A G	G A	G G
	260.	65	female	G G	T T	C C	C C	C C	A A	T T	T T	G G	C C	T C	G G	A C	A G	G A	G G
	261.	69	male	G C	T T	T C	C C	C C	A A	T T	T T	G G	C C	C C	G G	A A	A A	G G	G G
	262.	56	male	G C	T C	T T	C T	C C	A A	T T	T T	G G	C C	T C	G G	A A	A A	G G	G G
	263.	78	male	G G	T C	T T	C T	C G	G A	T T	T T	G G	C T	T C	G G	A C	A G	G A	G G
	264.	62	male	G G	C C	T T	C C	C C	A A	T T	T C	G A	C C	T T	G G	A C	A A	G G	G G
	265.	68	male	G C	T T	T T	T T	G G	G G	T T	T T	G G	C C	T T	G G	A C	A G	G A	G G
	266.	65	male	G G	T C	T C	C C	C C	A A	T T	T T	G G	C C	T C	G G	A A	A A	G G	G T
	267.	56	male	G G	T T	T C	C T	C G	G A	T T	T T	G G	C C	C C	G G	A C	A G	G A	G G
	268.	65	male	G C	T C	T T	C T	C G	G A	T T	0	G G	C C	T C	G G	A C	A G	G A	G G
	269.	62	male	G G	T C	T T	C T	C G	G A	T T	T T	G G	C C	T T	G G	A C	A G	G A	G G
	270.	56	male	C C	T T	T T	T T	C C	G G	T T	T T	G G	C C	C C	G G	A A	A A	G G	G G
	271.	73	male	C C	T T	T T	C T	C C	A A	T T	T T	G G	C T	T T	G G	A C	A G	G A	G G
	272.	74	female	G G	T C	T C	C C	C C	A A	T T	T T	G G	C T	T T	G A	A C	A G	G A	G T
	273.	59	male	G G	T C	T C	C C	C C	A A	T T	T T	G G	C C	T T	G A	A A	A A	G G	G T
	274.	62	male	G C	T C	T T	C C	C C	G G	T T	T T	G G	C C	T T	G G	A C	A G	G A	G G
	275.	76	male	G G	T C	T C	C C	C C	G A	T T	T T	G G	C C	T T	G G	A A	0	0	G G
	276.	68	male	G G	T T	T T	T T	G G	G G	T T	T C	G A	C T	T T	G G	A C	A A	G G	G G
	277.	60	male	G C	T T	T T	C T	C G	G G	T T	T T	G G	C C	T C	G A	A A	A A	G G	G T
	278.	66	female	G C	T T	T C	C C	C C	G G	T T	T T	G G	C C	T C	G G	A C	A G	G A	G G
	279.	54	female	G C	T C	T T	C T	C G	G G	C C	C C	G G	C C	C C	G G	C C	A G	G G	G G
	280.	73	male	G C	T C	T T	C T	C C	A A	T C	T C	G G	C C	T C	G G	A C	A A	G G	G G
	281.	62	female	G G	C C	T T	C C	C C	G A	T T	T T	G G	C C	C C	G G	A A	A A	G G	G G
	282.	68	female	C C	T T	T T	T T	C G	A A	T T	T T	G G	C C	C C	G G	A A	A A	G G	G T
	283.	78	female	G G	T T	T T	T T	G G	G G	T T	T T	G A	C C	T C	G G	A A	A A	G G	G T
	284.	56	female	G G	T T	T C	C C	C C	G G	T T	T T	G G	C C	T C	G G	A C	A G	G A	G G
	285.	59	male	G G	T C	T T	C T	C G	A A	T T	T T	G G	C C	T T	G G	A A	A A	G G	G G
	286.	65	male	G G	T C	T T	C C	C C	G A	T T	T T	G G	C C	T C	G G	A A	A A	G G	T T
	287.	57	male	G C	T T	T T	T T	G G	G G	T T	T T	G G	C C	T C	G G	A A	A A	G G	G G
	288.	82	male	G G	T C	T T	C T	C G	G A	T C	T C	G G	C T	T C	G G	A C	A G	G G	G G
	289.	66	male	G G	T T	T C	C T	C G	G G	T T	T T	G G	C C	T C	G G	A A	A A	G G	G G
	290.	59	male	G G	T C	T C	C C	C C	A A	T T	T T	G G	C T	T T	G G	A C	A G	G A	G G
	291.	68	male	G G	T C	T T	C T	C G	A A	T T	T T	G G	C C	T T	G G	C C	G G	A A	G G
	292.	64	male	G C	T T	T T	C T	C G	G A	T T	T T	G G	C C	T C	G G	A A	A A	G G	G G
	293.	55	female	G C	T C	T T	C C	C C	G A	T T	T C	G G	C C	T T	G G	C C	A G	G A	G G
	294.	60	male	G C	T C	T T	C T	C G	G A	T T	T T	G G	C C	T T	G G	A A	A A	G G	G G
	295.	79	male	G C	T C	T T	C C	C C	G A	T C	T C	G G	C T	T T	G G	A C	A G	G G	G G
	296.	69	female	G G	T C	T C	C C	C C	G G	T T	T T	G G	C C	T T	G G	A C	A G	G A	G T
	297.	58	female	G G	T C	T T	C C	C C	G G	T C	T C	G G	C C	C C	G G	A C	A G	G G	G G
	298.	52	male	G G	T C	T T	C T	C G	G A	T T	T T	G G	C C	C C	G G	A C	A G	G A	G G
	299.	71	male	G C	T T	T T	C T	C C	A A	T T	T T	G G	C C	C C	G G	A A	A A	G G	G G
	300.	62	male	G C	T T	T T	T T	C G	G G	T T	T T	G G	C C	T T	G G	A A	A A	G G	G G
	301.	74	male	C C	T T	T T	T T	G G	G A	T T	T T	G G	C C	T C	G A	A A	A A	G G	G T
	302.	57	male	G G	T T	C C	C C	C C	A A	T T	T T	G G	C T	T C	G G	A C	A G	G A	G G
	303.	67	male	G G	T C	T C	C C	C C	A A	T C	C C	G A	C T	T T	G G	C C	A A	G G	G G
	304.	63	male	G C	T C	T T	C C	C C	G A	T T	T T	G G	C T	T C	G G	A C	A G	G A	G G
	305.	49	male	G C	T T	T C	C T	C G	G A	T T	T T	G G	C T	T T	G G	C C	G G	A A	G G
	306.	61	male	G G	T T	T C	C T	C G	G A	T T	T T	G G	C C	T C	G G	A A	A A	G G	G G
	307.	62	male	G C	T T	T T	T T	G G	G A	T T	T T	G G	C C	T T	G G	C C	G G	A A	G G
	308.	66	male	G G	T C	T T	C T	C G	G A	T T	T T	G G	C C	T C	G G	C C	G G	A A	G G
	309.	61	female	G C	T T	T C	C T	C C	G A	T T	T T	G G	C T	T T	G G	A C	A G	G A	G G
	310.	70	male	G G	T T	C C	C C	C C	A A	T T	T T	G G	C C	T T	G G	A C	A G	G A	G G
	311.	62	male	G C	T T	T T	C T	C G	G G	C C	C C	G G	C C	T C	G G	C C	A A	G G	G G
	312.	61	male	G G	T C	T T	C T	C G	G A	T T	T T	G A	C C	T C	G G	A A	A A	G G	G T
	313.	61	male	G C	T T	T T	T T	G G	A A	T T	T C	G A	C T	T T	G G	C C	A G	G A	G G
	314.	68	female	G G	T C	T T	C T	C G	G A	T T	T T	G G	C C	T T	G G	A C	A G	G A	G G
	315.	68	female	G G	T C	T C	C C	C C	G A	T T	T T	G G	C C	C C	G G	A A	A A	G G	G G
	316.	59	female	G G	C C	T T	C C	C C	A A	T T	T T	G A	C C	T T	G G	A A	A A	G G	G G
	317.	76	female	G G	T T	T C	C T	C G	G A	T T	T T	G G	C T	T T	G G	A A	A A	G G	G T
	318.	64	male	G G	T C	T C	C C	C C	A A	T T	T T	G G	C C	T C	G G	A A	A A	G G	G G
	319.	71	male	G C	T T	T C	C C	C C	G A	T T	T T	G G	C T	T T	G G	C C	G G	A A	G G
	320.	84	male	G C	T C	T T	C T	C G	G G	T T	T T	G G	C T	T T	G G	A A	A A	G G	G G
	321.	73	female	G C	T T	T C	C C	C C	A A	T T	T T	G G	C T	T T	G G	A C	A G	G A	G G
	322.	45	male	G G	T C	T T	C T	C G	G G	T T	T T	G G	C C	T T	G G	A A	A A	G G	G T
	323.	49	male	C C	T T	T T	T T	C G	G A	T T	T T	G G	C C	T T	G G	C C	G G	A A	G G
	324.	63	female	C C	T T	T T	T T	C G	G A	T T	T T	G G	C C	C C	G G	A A	A A	G G	G G
	325.	60	male	G G	T C	T C	C C	C C	G G	T C	T C	G G	C T	T C	G G	A C	A A	G G	G G
	326.	63	male	C C	T T	T T	C T	C G	G A	T T	T T	G G	C C	T C	G G	A C	A G	G A	G G
	327.	56	female	G C	T T	T T	C T	C G	G G	T T	T T	G G	C C	T T	G G	A C	A G	G A	G G
	328.	70	female	G C	T C	T T	C T	C G	G G	T C	C C	G G	C C	T C	G G	A C	A G	G A	G G
	329.	63	male	G G	T T	0	C C	C C	G A	0	0	G G	0	T T	0	C C	0	0	G G
	330.	55	female	G C	T T	T T	C C	C C	G A	T C	0	G G	C C	T T	G A	A A	A A	G G	G G
	331.	73	male	G C	T T	T C	C T	C G	G A	T T	T T	G G	C C	C C	G G	A C	A G	G A	G G
	332.	41	female	G G	T T	T T	C T	C G	G G	T T	T T	G G	C C	C C	G G	A C	A G	G A	G T
	333.	60	male	G G	T C	0	C C	C C	G A	T T	0	G G	C C	T C	0	A A	0	0	G T
	334.	58	male	G C	T T	0	C C	C C	G A	T T	T T	G G	C C	T T	G G	0	A A	G G	G G
	335.	61	male	G G	T T	T T	C C	C C	0	0	T C	G G	C C	T C	0	A C	0	0	G G
	336.	47	female	G C	T T	0	C T	C G	G A	T C	0	G G	C T	T C	G G	A C	A G	G G	G T
	337.	59	male	G C	T T	T T	C T	C G	G G	T T	T T	0	C C	T C	G G	A A	A A	G G	0
	338.	70	male	G G	T T	0	C T	C G	G G	T T	0	G G	C C	T C	0	A C	0	0	G G
	339.	77	male	G C	T T	T T	C T	C G	G A	T T	T T	G G	C C	T T	G G	A A	A A	G G	G T
	340.	51	female	G C	T C	T T	C C	C C	0	T T	T T	0	C C	T T	G G	0	0	0	0
	341.	74	male	G C	T C	T T	C T	C C	A A	T T	T T	G G	C C	T T	0	A C	A G	G A	G G
	342.	71	male	G G	T T	0	C T	C G	G A	T C	T C	G A	C C	T T	G G	C C	0	0	G G
	343.	81	male	G G	C C	T T	C C	C C	A A	T T	T T	G G	C C	T C	0	A C	A G	G A	G G
	344.	66	male	G C	T T	0	C T	C G	A A	T T	0	G G	C C	T C	0	A C	0	0	G T
	345.	46	female	G C	T T	T T	T T	G G	G G	T T	T T	G G	C C	T C	G G	C C	G G	A A	G G
	346.	65	male	G C	T C	T T	C T	C C	A A	T T	0	G G	C C	T T	G G	A C	0	0	G T
	347.	61	male	G G	T T	T T	C T	C G	G A	T C	T C	G G	C C	T C	G G	A C	A G	G G	G G
	348.	62	female	G G	C C	T T	C C	C C	A A	T T	T T	G G	C T	T T	G G	C C	G G	A A	G G
	349.	63	female	G G	T C	T T	C C	C C	G A	T T	T T	G G	C C	T T	G G	C C	G G	A A	G G
	350.	58	male	G G	T C	T T	C C	C C	G A	T T	T T	G G	C C	T T	G G	C C	G G	A A	G G
	351.	63	male	G C	T T	T T	T T	G G	G G	T C	T C	G G	C C	C C	G G	A C	A G	G G	G G
	352.	74	male	G G	T C	T T	C C	C C	G G	T T	T T	G G	C T	T C	G G	A C	A G	G A	G G
	353.	65	male	G C	T T	T T	T T	G G	G A	T T	T T	G G	T T	T T	G G	C C	G G	A A	G G
	354.	73	male	G G	T C	T T	C C	C C	G A	T T	T T	G G	C C	T C	G A	A A	A A	G G	G G
	355.	57	male	C C	T T	T T	T T	C G	G A	T T	T T	G G	C C	T C	G G	A C	A G	G A	G T
	356.	70	male	G G	T T	T C	C C	C C	G G	T C	T C	G G	C T	T C	G G	C C	G G	G A	G G
	357.	56	male	G C	T T	T C	C C	C C	G G	T C	T C	G G	C T	T T	G G	C C	G G	G A	G G
	358.	56	female	G G	C C	T T	C C	C C	A A	T C	T C	G G	C C	T C	G A	A A	A A	G G	G G
	359.	53	male	G C	T T	T T	T T	C G	G A	T T	T C	G G	C C	T C	G G	C C	A G	G A	G G
	360.	59	male	G G	T T	T T	C C	C C	A A	T C	T C	G G	C T	T T	G G	A C	A G	G G	G G
	361.	54	female	G G	T C	T T	C C	C C	G A	T T	T T	G G	C C	T C	G G	A C	A G	G A	G T
	362.	45	male	G C	T C	T C	C T	C C	G A	T C	T C	G G	C C	T T	G G	A C	0	G A	G G
	363.	61	male	G G	T T	0	C T	C G	A A	T T	T T	G G	C C	T C	G G	A C	A G	G A	G G
	364.	70	male	G G	C C	T T	C C	C C	G A	T T	T T	G G	C T	T C	G G	A C	A G	G A	G G
	365.	49	male	G C	T T	T T	T T	G G	G G	T T	T T	G G	C T	T T	G G	C C	G G	A A	G G
	366.	59	male	G G	C C	T T	C C	C C	G A	T T	T T	G G	C T	T T	G G	A C	A G	G A	G G
	367.	68	male	G C	T C	T T	C T	C C	G A	T T	T T	G G	C C	C C	G A	A A	A A	G G	G T
	368.	70	female	C C	T T	T T	T T	C C	G G	0	C C	G A	C C	T T	G G	A C	A A	G G	G G
	369.	65	male	G G	T C	T T	C T	C G	G A	T T	T T	G G	C C	T C	G G	A C	A G	G A	G T
	370.	70	male	C C	T T	0	T T	C C	G G	T C	C C	G A	C C	T T	G G	A C	A A	G G	G G
	371.	52	male	G G	T C	T T	C C	C C	G A	T C	T C	G G	C C	T T	G A	A C	A G	G A	G G
	372.	79	male	G G	T C	T C	C C	C C	G A	T T	T T	G G	C T	T T	G G	C C	G G	A A	G G
	373.	56	female	G G	C C	T T	C C	C C	A A	T T	T C	G G	C T	T T	G G	C C	A G	G A	G G
	374.	57	male	G G	T T	T T	C T	C G	G G	T C	T C	G G	C C	T C	G G	C C	G G	G A	G G
	375.	58	female	C C	T T	T T	C T	C C	G G	T T	T T	G G	C C	T C	G G	A A	A A	G G	T T
	376.	58	female	G C	T T	T T	T T	G G	G G	T T	T C	G A	C C	T C	G G	A C	A A	G G	G T
	377.	59	female	G G	T C	T T	C C	C C	G A	T T	T T	G G	C T	T C	G A	C C	G G	A A	G G
	378.	55	male	G G	T T	T T	T T	G G	G A	T T	T T	G G	C C	C C	G G	A A	A A	G G	G T
	379.	68	male	G G	T T	C C	C C	C C	G A	T T	T T	G G	C T	T T	0	A A	A A	G G	G G
	380.	71	male	G G	T C	T C	C C	C C	G A	T T	T T	G G	C C	T C	G G	A A	A A	G G	G G
	381.	73	female	G C	T T	T T	C T	C C	G A	T T	T T	G G	C C	T T	G A	A C	A G	G A	G T
	382.	65	male	G G	T C	T T	C C	C C	A A	T T	T T	G G	C T	T C	G G	C C	G G	A A	G G
	383.	72	male	G C	T T	T C	C C	C C	G A	T T	T T	G G	C T	T T	G G	A C	A G	G A	G G
	384.	61	male	C C	T T	T T	T T	C C	G A	T T	T C	G A	C C	T C	G G	A C	A A	G G	G G
	385.	52	male	G G	T T	T C	C T	C G	G A	T T	T T	G G	C C	T C	G G	A A	A A	G G	G T
	386.	52	female	G C	T T	T C	C C	C C	A A	T T	T C	G A	C C	T C	G G	A C	A A	G G	G G
	387.	59	female	G G	T C	T T	C C	C C	A A	T T	T T	G G	C T	T T	G G	A C	A G	G A	G G
	388.	69	female	G C	T C	T T	C C	C C	G A	T T	T C	G G	C T	T C	G G	A C	A A	G G	G G
	389.	62	male	G C	T T	T T	C T	C G	G A	T C	T C	G G	C C	T C	G G	A C	A A	G G	G G
	390.	72	female	G G	T T	T T	C T	C G	G G	T T	T T	G G	C C	T T	0	A A	A A	G G	G G
	391.	52	male	C C	T T	T T	C T	C C	G G	T C	T C	G A	C C	T C	G G	A C	A G	G G	G G
	392.	76	male	G C	T C	T T	C C	C C	G A	T C	T C	G G	C C	T T	G G	A C	A A	G G	G T
	393.	58	male	G G	T C	T C	C C	C C	A A	T T	T T	G G	C C	T C	G G	A A	A G	G G	G T
	394.	61	male	G G	T T	T C	C C	C C	G A	T T	T T	G G	C C	T C	G G	A C	A G	G A	G G
	395.	74	male	G G	T C	T T	C C	C C	G A	T T	T T	G G	C T	T T	G G	C C	G G	A A	G G
	396.	68	male	G G	T C	T C	C C	C C	A A	T T	T T	G G	C C	T C	G A	A A	A A	G G	G T
	397.	72	male	G C	T C	T T	C T	C C	A A	T C	T C	G G	C T	T C	G G	C C	G G	G A	G G
	398.	67	male	G G	T T	T C	C T	C G	A A	T T	T T	G G	C C	T C	G G	A A	A A	G G	G T
	399.	65	male	G G	T T	T C	C T	C G	A A	T T	T T	G A	C C	T T	G G	A C	A G	G A	G G
	400.	58	female	G G	T T	T T	C C	C C	G A	T C	T C	G A	C C	T T	G A	A A	A A	G G	G T
	401.	52	female	G G	T T	T T	T T	G G	G G	T T	T T	G G	C C	T C	G G	A C	A G	G A	G G
	402.	55	male	G C	T T	T C	C C	C C	G G	T T	T T	G G	C C	T C	G G	A C	A G	G A	G G
	403.	62	male	G G	T T	T T	T T	G G	G G	T T	T C	G A	C C	T C	G G	A C	A A	G G	G G
	404.	59	male	G C	T T	T T	C T	C G	G G	T T	T T	G G	C C	T T	G G	A A	A A	G G	G G
	405.	48	male	G C	T C	T T	C T	C G	G A	T T	T T	G A	C T	T T	G G	A C	A G	G A	G T
	406.	36	female	G C	T C	T T	C T	C G	G A	T T	T T	G G	C C	T T	G G	C C	G G	A A	G G
	407.	87	male	G C	T T	T C	C T	C G	G G	T T	T T	G A	C C	T C	G G	A A	A A	G G	G T
	408.	50	male	G G	T C	0	C C	C C	A A	T T	T T	G G	C C	C C	G G	A A	A A	G G	G G
	409.	48	female	G C	T C	T T	C T	C G	G A	T T	T T	G G	C T	T T	G G	C C	G G	A A	G G
	410.	59	male	G G	T T	T C	C C	C C	G G	T T	T T	G G	C C	T T	G G	A C	A G	G A	G T
	411.	78	male	G G	T C	T C	C C	C C	A A	T C	T C	G G	C T	T C	G G	A C	A G	G G	G G
	412.	67	male	G C	T C	T T	C C	C C	G A	T T	T T	G G	C C	T C	G G	A A	A A	G G	G G
	413.	72	male	G C	T T	T T	T T	G G	G G	T T	T T	G G	C C	T C	G G	A A	A A	G G	G G
	414.	50	female	G G	T C	T T	C T	C G	G A	T C	T C	G G	C T	T C	G G	A C	A A	G G	G G
	415.	57	male	G C	T T	T T	T T	G G	G G	T T	T T	G G	C C	T T	G G	A A	A A	G G	G G
	416.	70	male	G G	T C	T T	C C	C C	G A	T T	T T	G G	C T	T T	G G	C C	G G	A A	G G
	417.	60	male	G C	T T	T T	C T	C C	G A	T T	T T	G G	C T	T T	G G	C C	G G	A A	G G
	418.	69	female	G G	T C	T T	C T	C G	G A	T T	T T	G G	C T	T C	G G	A C	A G	G A	G T
	419.	68	male	G C	T T	T C	C T	C G	G A	T T	T T	G G	C C	C C	G G	A A	A A	G G	G G
	420.	54	male	G G	T T	T C	C C	C C	G A	T T	T T	G G	C C	T T	G G	A C	A G	G A	G G
	421.	59	male	G G	C C	T T	C C	C C	A A	T C	T C	G G	C C	T T	G G	A C	A A	G G	G G
	422.	69	female	G G	T T	T T	C C	C C	G A	T C	T C	G G	C C	T C	G G	C C	A G	G A	G G
	423.	76	male	G C	T C	T T	C C	C C	G G	T C	T C	G A	C C	T T	G G	A C	A G	G G	G G
	424.	50	male	G C	T C	T T	C T	C G	G A	T T	T T	G G	C C	C C	G G	A A	A A	G G	G G
	425.	76	male	G C	T T	T T	C T	C G	A A	T T	T T	G G	C C	T C	G G	A C	A G	G A	G G
	426.	73	male	G G	C C	T T	C C	C C	A A	T T	T T	G G	C T	T T	G G	A C	A G	G A	G G
	427.	67	male	G C	T T	T C	C T	C G	G G	T T	T T	G G	C C	T T	G G	C C	G G	A A	G G
	428.	73	male	G G	T T	T C	C T	C G	A A	T T	T T	G G	C C	T T	G G	A C	A G	G A	G G
	429.	85	male	G C	T T	T T	C T	C C	G A	T T	T T	G G	C C	T C	G G	A C	A G	G A	G G
	430.	56	female	G C	T T	T C	C C	C C	G A	T T	T C	G G	C C	T C	G G	C C	A G	G A	G G
	431.	70	male	G G	T T	T C	C T	C G	G A	T T	T T	G G	C C	T C	G G	A C	A G	G A	G G
	432.	62	male	G C	T C	T T	C C	C C	G A	T T	T T	G G	C C	T T	G A	A C	A G	G A	G T
	433.	76	female	G C	T C	T T	C C	C C	A A	T T	T T	G G	C C	T C	G G	A A	A A	G G	G T
	434.	58	male	G C	T T	T C	C T	C C	G A	T T	T T	G G	C C	C C	G G	A A	A A	G G	G G
	435.	56	male	C C	T T	T T	C T	C G	G G	T T	T T	G G	C C	T C	G G	A C	A G	G A	G G
	436.	62	male	G G	T T	C C	C C	C C	G A	T T	T T	G G	C C	T T	G A	A C	A G	G A	G G
	437.	56	male	G G	T C	T C	C C	C C	A A	T C	T C	G G	C C	T T	G G	A C	A G	G G	G G
	438.	49	female	G C	T T	T T	T T	G G	G A	T T	T T	G G	C C	T C	G G	A A	A A	G G	G G
	439.	70	male	G C	T T	T T	C T	C G	G G	T T	T T	G G	C C	C C	G G	A A	A A	G G	G T
	440.	55	male	G C	T T	T C	C T	C G	G A	T T	T C	G A	C C	T T	G G	C C	A G	G A	G G
	441.	42	female	G C	T T	T C	C T	C G	G A	T T	T T	G G	C C	T T	G G	A C	A G	G A	G G
	442.	69	male	G C	T T	T T	C C	C C	G A	T T	T T	G G	C C	C C	G G	A C	A G	G A	G T
	443.	54	male	G C	T C	T T	C C	C C	A A	T T	T T	G A	C C	T C	G G	A A	A A	G G	G T
	444.	67	male	G G	T T	C C	C C	C C	G G	T T	T T	G G	C C	T C	G G	A A	A A	G G	G G
	445.	61	female	G C	T T	T C	C T	C G	G A	T T	T C	G G	C T	T T	G A	A C	A A	G G	G T
	446.	74	male	G G	T C	T T	C T	C G	G A	T T	T T	G G	C C	C C	G G	A A	A A	G G	G G
	447.	73	male	G G	T C	T C	C C	C C	G A	T T	T T	G G	C C	T C	G G	A A	A A	G G	G T
	448.	75	male	G G	T C	T C	C C	C C	A A	T T	T T	G G	C T	T C	G G	A C	A G	G A	G G
	449.	53	male	G G	T T	T T	T T	G G	G G	T T	T T	G G	C C	T C	G A	A A	A A	G G	G T
	450.	64	female	G G	T C	T C	C C	C C	G A	T T	T T	G G	C T	T C	G G	0	A G	G A	G G
	451.	62	male	G G	T C	T T	C T	C G	A A	T C	T C	G A	C C	T T	G A	A C	A G	G G	G T
	452.	52	female	G G	T T	C C	C C	C C	A A	T T	T T	G G	C C	T C	G G	A A	A A	G G	G T
	453.	65	male	G G	T T	0	C C	C C	A A	T T	0	G G	C C	T T	0	A A	0	0	G T
	454.	68	male	G G	T T	T T	C T	C G	G A	T C	T C	G G	C C	T C	G G	A C	A A	G G	G G
	455.	66	male	G G	T C	T T	C C	C C	G A	T T	T T	G G	C C	T T	G G	A C	A G	G A	G G
	456.	66	male	G C	T T	T T	C T	C G	G G	T T	T T	G G	C C	T C	G G	A A	A A	G G	G G
	457.	71	male	G C	T T	T T	C T	C C	G A	T T	T T	G G	C C	C C	G G	A C	A G	G A	G T
	458.	72	male	G G	T T	C C	C C	C C	A A	T T	T T	G A	C C	T T	G G	A A	A A	G G	G G
	459.	55	male	C C	T T	T T	C T	C C	G A	T T	T C	G G	C C	T T	G G	A C	A A	G G	G G
	460.	64	male	G C	T T	T C	C T	C C	A A	T C	T C	G A	C T	T T	G G	C C	G G	G A	G G
	461.	82	female	G G	T C	T C	C C	C C	G A	T T	T C	G A	C C	T C	G G	A C	A A	G G	G T
	462.	35	female	G C	T T	T T	C T	C G	A A	T T	T T	G G	C C	T T	G G	A C	A G	G A	G G
	463.	72	female	G C	T T	T T	C C	C C	G G	T C	T C	G G	C T	T T	G A	A A	A A	G G	G G
	464.	54	male	G G	T T	T C	C T	C G	G A	T T	T T	G G	T T	T T	G G	C C	G G	A A	G G

## Sheet: Controls
				ERAP 1					ERAP2	TAP1		TAP2				PSMB9 (LMP2)			PSMB8 (LMP7)
	Ordinal number	Age	Sex	rs26653	rs26618	rs2287987	rs30187	rs27044	rs2248374	rs1135216	rs1057141	rs4148876	rs1800454	rs241447	rs16870908	rs1351383	rs2127675	rs17587	rs2071543
	1.	37	male	G C	T T	T C	C C	C C	G G	T T	T T	G G	C T	T T	G G	A C	A G	G A	G G
	2.	38	male	G G	T T	T C	C T	C G	A A	T T	T T	G G	C C	T C	G G	A A	A A	G G	G T
	3.	28	male	G G	T C	T C	C C	C C	G A	T C	T C	G G	C C	T T	G A	C C	G G	G A	G G
	4.	36	male	G C	T C	T T	C T	C C	G G	T T	T T	G G	C T	T C	G G	A C	A G	G A	G G
	5.	27	female	G G	T C	T C	C C	C C	G G	T T	T T	G G	C C	T C	G G	A A	A A	G G	G G
	6.	33	male	G C	T T	T C	C C	C C	G A	T T	T T	G G	T T	T C	G G	C C	G G	A A	G G
	7.	37	female	G C	T T	T C	C T	C G	G A	T T	T T	G G	C C	T C	G G	A A	A A	G G	G G
	8.	26	male	G C	T C	T T	C T	C G	G A	T T	T T	G G	C C	T T	G G	C C	G G	A A	G G
	9.	42	male	G G	C C	T T	C C	C C	A A	T T	T T	G G	C C	T C	G G	A C	A G	G A	G G
	10.	38	male	G G	T T	T T	T T	G G	G A	T T	T T	G G	C C	T T	G G	A C	A G	G A	G G
	11.	39	male	G G	T T	T C	C T	C G	G A	T C	T C	G G	C C	T T	G G	C C	A G	G A	G G
	12.	56	male	G C	T C	T T	C T	C G	G A	T C	T C	G G	C C	T C	G G	A A	A A	G G	G G
	13.	48	male	G C	T T	T C	C T	C C	G G	T C	T C	G G	C C	T C	G A	A C	A G	G A	G G
	14.	56	male	G C	T T	T T	C T	C G	G A	T T	T T	G G	C C	T T	G G	A C	A G	G A	G G
	15.	32	male	G G	T T	T C	C T	C G	A A	T C	T C	G G	C T	T T	G G	A C	A G	G G	G G
	16.	53	male	G C	T T	T C	C T	C G	A A	T T	T T	G G	C T	T C	G G	A C	A G	G A	G T
	17.	36	male	G G	T T	T C	C C	C C	G G	T T	T T	G G	C C	T C	G G	A C	A G	G A	G G
	18.	48	female	G C	T C	T T	C C	C C	A A	T T	T T	G G	C C	T T	G G	A A	A A	G G	G G
	19.	62	male	G C	T C	T T	C C	C C	G G	T T	T T	G G	C C	T T	G G	A A	A A	G G	G G
	20.	39	male	G G	T T	C C	C C	C C	G A	T C	T C	G G	T T	T T	G G	C C	G G	G A	G G
	21.	31	male	G G	T T	T C	C C	C C	G A	T T	T T	G G	C C	T C	G G	A A	A A	G G	G G
	22.	37	male	G C	T T	T C	C C	C C	G A	T T	T T	G G	C C	C C	G G	A A	A A	G G	G G
	23.	31	male	G G	T C	T T	C C	C C	G G	T T	T T	G G	C C	T C	G G	A A	A A	G G	G G
	24.	29	male	G C	T T	T T	C T	C G	G G	T C	T C	G G	C C	T T	G A	A C	A G	G G	G G
	25.	23	male	G G	C C	T T	C C	C C	A A	T T	T C	G G	C T	T T	G G	C C	A G	G A	G G
	26.	37	male	G C	T T	T T	T T	C G	A A	T C	T C	G G	C C	T C	G G	A C	A A	G G	G G
	27.	37	male	G G	T T	T T	T T	G G	G A	T T	T T	G G	C C	T T	G A	A C	A G	G A	G G
	28.	40	male	G C	T T	T T	C C	C C	G G	T C	T C	G G	C C	T T	G G	C C	A G	G A	G G
	29.	35	female	G G	T C	T T	C T	C G	A A	T C	T C	G G	C T	T C	G G	A C	A A	G G	G G
	30.	23	male	G C	T C	T T	C C	C C	G A	T C	T C	G G	C C	T C	G G	C C	A G	G A	G G
	31.	42	male	G C	T T	T C	C C	C C	G A	T T	T T	G G	C C	T T	G G	A A	A A	G G	G G
	32.	44	male	G G	T T	T C	C T	C G	G G	T C	T C	G G	T T	T T	G G	C C	G G	G A	G G
	33.	23	male	G G	T C	T T	C T	C G	G A	T T	T T	G G	C C	T C	G G	A C	A G	G A	G G
	34.	23	male	G C	T T	T C	C T	C G	G G	T T	T T	G G	C C	T C	G G	A A	A A	G G	G G
	35.	29	male	G C	T C	T T	C T	C G	G A	T T	T T	G G	C C	T T	G G	C C	G G	A A	G G
	36.	23	female	G G	T C	T C	C C	C C	G A	T T	T T	G G	C C	T C	G G	A A	A A	G G	G T
	37.	47	male	G C	T C	T T	C T	C C	G A	T C	T C	G G	C C	T C	G G	C C	A G	G A	G G
	38.	23	female	G C	T T	T C	C T	C G	A A	T T	T T	G G	C T	T C	G G	A C	A G	G A	G G
	39.	54	male	G G	T C	T C	C C	C C	G A	T T	T C	G A	C C	T T	G A	A C	A A	G G	G T
	40.	38	male	G G	T T	T T	C T	C G	A A	T T	T T	G G	C T	T C	G G	C C	G G	A A	G G
	41.	26	male	G C	T C	T T	C C	C C	A A	C C	C C	A A	C T	T T	G G	C C	G G	G G	G G
	42.	32	male	C C	T T	T T	T T	C C	G A	T T	T T	G G	C C	T C	G G	A C	A G	G A	G T
	43.	28	male	G G	C C	T T	C C	C C	A A	T C	T C	G G	C T	C C	G G	A C	A G	G G	G T
	44.	27	female	G G	T C	T C	C C	C C	G A	T T	T T	G G	C T	T T	G G	C C	G G	A A	G G
	45.	45	female	G C	T T	T C	C C	C C	G A	T T	T T	G G	C C	T C	G G	A C	A G	G A	G T
	46.	53	male	C C	T T	T T	T T	C G	G A	T T	T T	G G	C C	T C	G G	A C	A G	G A	G G
	47.	25	female	G G	T T	C C	C C	C C	G A	T C	T C	G A	C C	T C	G G	A C	A G	G G	G T
	48.	35	male	G G	T T	C C	C C	C C	G A	T T	T T	G G	C C	T T	G G	A C	A G	G A	G G
	49.	54	female	G C	T T	T T	C T	C G	G G	T T	T C	G G	C T	T C	G G	C C	A G	G A	G G
	50.	62	male	G G	T C	T T	C T	C G	G A	T T	T T	G G	C C	T T	G A	A C	A G	G A	G G
	51.	42	male	C C	T T	T T	T T	C G	A A	T T	T T	G G	C C	T C	G G	A A	A A	G G	G G
	52.	32	male	G G	T C	T T	C T	C G	G A	T C	T C	G G	C C	T T	G G	A C	A G	G A	G G
	53.	52	female	G G	T T	T C	C T	C G	A A	T T	T T	G G	C T	T C	G G	A C	A G	G A	G G
	54.	54	male	G G	C C	T T	C C	C C	A A	T C	T C	G A	C C	T T	G G	C C	G G	G A	G G
	55.	55	female	G C	T T	T C	C T	C G	G A	T T	T T	G G	C T	T T	G G	C C	G G	A A	G G
	56.	61	female	G G	T C	T T	C C	C C	G A	T T	T T	G G	C C	T C	G G	C C	G G	A A	G G
	57.	46	male	G C	T T	T C	C T	C G	G G	T T	T T	G G	C C	T C	G G	A C	A G	G A	G G
	58.	54	male	G C	T T	T T	C T	C G	G G	T T	T T	G G	C C	T C	G G	A C	A G	G A	G G
	59.	25	male	G G	C C	T T	C C	C C	A A	T T	T T	G G	C T	T T	G A	A A	A A	G G	G T
	60.	33	male	G G	T C	T T	C T	C G	G A	T T	T T	G G	C C	T T	G G	A C	A G	G A	G G
	61.	40	male	G G	T C	T T	C T	C G	G A	T C	T C	G G	C C	T T	G G	A C	A A	G G	G G
	62.	54	female	G G	T C	T C	C C	C C	A A	T C	T C	G G	C C	T C	G G	A A	A A	G G	G T
	63.	35	male	G C	T C	T T	C T	C C	G A	T T	T T	G G	C C	T C	G G	A A	A A	G G	G G
	64.	34	male	G C	T T	T T	C T	C G	A A	T T	T T	G G	C T	T C	G G	A C	A G	G A	G T
	65.	26	male	G G	T T	T T	C T	C G	G G	T C	T C	G G	C T	T C	G G	C C	G G	G A	G G
	66.	30	female	G G	C C	T T	C C	C C	G A	T T	T T	G G	C C	T T	G G	A A	A A	G G	G G
	67.	35	female	G G	T C	T C	C C	C C	A A	T T	T T	G G	C C	C C	G G	A A	A A	G G	G T
	68.	63	female	G G	T T	C C	C C	C C	G G	T T	T T	G G	C C	T C	G G	A C	A G	G A	G G
	69.	42	male	G C	T T	T T	T T	G G	G A	T T	T T	G G	C C	T C	G G	A A	A A	G G	G G
	70.	55	female	G G	C C	T T	C C	C C	A A	T T	T T	G G	C C	T C	G G	A A	A G	G G	G G
	71.	43	male	G C	T T	T C	C T	C G	G A	T T	T T	G G	C C	T C	G G	A A	A A	G G	G T
	72.	63	female	G G	T T	T C	C C	C C	A A	T C	T C	G G	C T	T C	G G	A C	A G	G G	G G
	73.	43	male	G C	T T	T T	C T	C G	G A	T C	T C	G G	C C	T C	G G	A C	A A	G G	G G
	74.	36	male	G G	T T	T C	C C	C C	G G	T T	T T	G G	C C	T C	G G	A A	A A	G G	G G
	75.	35	male	G G	T C	T T	C C	C C	G A	T C	T C	G G	C C	T C	G G	C C	A G	G A	G G
	76.	27	male	G G	T T	T C	C C	C C	G G	T T	T T	G A	C C	T C	G G	A C	A G	G A	G G
	77.	27	male	G G	C C	T T	C C	C C	G A	C C	C C	G G	C C	T C	G G	C C	A G	G G	G G
	78.	25	male	G C	T T	T C	C T	C G	G A	T C	T C	G G	C T	T T	G G	A C	A G	G G	G G
	79.	54	male	G C	T T	T T	C T	C C	A A	T T	T T	G G	C C	T C	G G	A C	A G	G A	G G
	80.	73	male	G C	T T	T C	C T	C G	G G	T T	T T	G G	C T	T T	G G	C C	G G	A A	G G
	81.	69	male	C C	T T	T T	T T	G G	G G	T T	T T	G A	C C	T C	G G	A A	A A	G G	G T
	82.	82	male	G G	T C	T C	C C	C C	G A	T C	T C	G A	C C	T T	G G	A C	A A	G G	G G
	83.	76	male	G G	T T	T C	C T	C G	G A	T C	T C	G G	C C	T C	G G	A C	A A	G G	G G
	84.	63	male	G C	T C	T T	C T	C G	G A	T T	T T	G G	C C	T C	G G	A A	A A	G G	G G
	85.	75	male	G G	T C	T C	C C	C C	A A	T T	T T	G A	C C	T C	G G	A A	A A	G G	G T
	86.	67	male	G G	T T	C C	C C	C C	G A	T T	T T	G A	C C	T T	G G	A A	A A	G G	G T
	87.	68	male	G G	T C	C C	C C	C C	A A	T T	T T	G G	C T	T T	G G	C C	G G	A A	G G
	88.	69	male	G G	T C	T C	C C	C C	A A	T T	T T	G G	C C	T T	G G	A A	A A	G G	G G
	89.	69	female	C C	T T	T T	T T	G G	G G	T T	T T	G G	C C	T C	G G	A C	A G	G A	G G
	90.	76	male	G G	T C	T T	C T	C G	G G	T T	T T	G G	C C	T C	G G	C C	G G	A A	G G
	91.	71	male	G G	T C	T C	C C	C C	G A	T T	T T	G G	C C	T C	G G	A A	A A	G G	G G
	92.	68	male	G G	C C	T T	C C	C C	A A	T C	T C	G G	C C	T C	G G	A C	A A	G G	G G
	93.	68	male	G G	T T	T C	C C	C C	G A	T T	T T	G G	C C	T C	G G	A C	A G	G A	G G
	94.	66	male	G G	T C	T T	C T	C G	G G	T T	T T	G G	C C	T T	G G	C C	G G	A A	G G
	95.	82	male	G G	T C	T T	C C	C C	G A	T C	T C	G G	C C	T C	G G	A C	A G	G G	G G
	96.	73	male	G G	T T	T T	T T	G G	G A	T T	T C	G G	C T	T T	G G	C C	A G	G A	G G
	97.	73	male	G G	T T	T T	C T	C G	G A	T T	T T	G G	C C	C C	G G	A A	A A	G G	G T
	98.	76	male	G C	T C	T T	C C	C C	G A	T T	T T	G G	C T	T C	G G	C C	G G	A A	G G
	99.	64	male	G G	C C	T T	C C	C C	A A	T T	T T	G G	C T	T T	G G	A C	A G	G A	G G
	100.	61	male	G G	T C	T T	C C	C C	G A	T C	T C	G G	C T	T T	G G	C C	A G	G A	G G
	101.	62	male	G G	T T	T C	C T	C G	G A	T C	T C	G A	C C	T C	G G	A C	A G	G G	G T
	102.	63	male	G C	T T	T T	C T	C G	G A	T C	T C	G G	C T	T C	G G	C C	G G	G A	G G
	103.	71	male	G G	T C	T C	C C	C C	G G	T C	T C	G G	C C	T T	G A	A A	A A	G G	G G
	104.	69	male	G G	T T	C C	C C	C C	G A	T T	T T	G G	C C	T C	G G	A A	A A	G G	G T
	105.	62	male	G G	T C	T T	C C	C C	G A	T C	T C	G A	C T	T T	G G	C C	G G	G A	G G
	106.	68	male	G G	T T	T T	T T	G G	G A	T C	T C	G G	C C	T T	G G	C C	A G	G A	G G
	107.	72	male	G G	T C	T C	C C	C C	G G	T T	T T	G G	C C	T C	G G	A A	A A	G G	G T
	108.	62	male	G G	T T	C C	C C	C C	A A	T C	T C	G G	C C	T T	G A	A C	A G	G G	G G
	109.	65	male	G C	T C	T T	C T	C G	G G	T T	T T	G G	C C	C C	G G	A C	A G	G A	G T
	110.	60	male	G C	T C	T T	C C	C C	G A	T T	T T	G G	C C	C C	G G	A A	A A	G G	G G
	111.	64	male	G G	T T	T T	T T	G G	G A	T T	T T	G G	C C	T T	G G	A C	A G	G A	G T
	112.	63	male	G C	T T	T T	T T	C G	G A	T T	T T	G G	C C	T C	G G	A A	A A	G G	G G
	113.	63	male	G G	T C	T C	C C	C C	A A	T C	T C	G G	C C	T T	G A	A C	A G	G G	G G
	114.	80	male	G G	T T	T T	T T	G G	G G	T T	T T	G G	C C	T T	G G	A C	A G	G A	G G
	115.	69	male	G C	T T	C C	C C	C C	G A	T T	T T	G G	C C	T T	G G	A A	A A	G G	G G
	116.	63	male	G C	T C	T T	C C	C C	G A	T T	T T	G G	C C	T T	G G	A A	A A	G G	G T
	117.	66	male	G G	T C	T T	C T	C G	A A	T T	T T	G A	C C	T T	G G	A A	A A	G G	G G
	118.	77	male	G G	T C	T T	C T	0	G A	T T	T C	G G	C T	T T	G G	A C	A A	G G	G G
	119.	76	male	G C	T C	T T	C T	C G	G A	T T	T T	G G	C C	T T	G G	A C	A G	G A	G T
	120.	74	male	G G	C C	T T	C C	C C	G A	T C	T C	G G	C T	C C	G G	A C	A G	G G	G G
	121.	75	male	G G	T C	T C	C C	C C	G A	T T	T C	G A	C C	T T	G G	C C	A G	G A	G G
	122.	75	male	G G	T C	T T	C T	C G	G G	T T	T T	G G	C C	T C	G G	A A	A A	G G	G G
	123.	80	male	G G	T T	C C	C C	C C	G A	T T	T T	G G	C C	T C	G G	A A	A A	G G	G G
	124.	64	male	G G	T C	T C	C C	C C	A A	C C	C C	G G	C C	T C	G G	C C	G G	G G	G G
	125.	63	male	C C	T T	T T	T T	G G	G G	T C	T C	G G	C C	T C	G G	A C	A G	G A	G G
	126.	64	male	G C	T T	T C	C T	C G	G A	T T	T T	G G	C C	T T	G G	A A	A A	G G	G G
	127.	78	male	G C	T C	T T	C T	C C	G G	T T	T T	G G	C C	T T	G G	A C	A G	G A	G G
	128.	68	male	G G	T T	T T	C C	C C	G G	T T	T T	G G	C C	T T	G G	C C	G G	A A	G G
	129.	76	male	G G	T T	T C	C T	C G	G G	T T	T T	G G	C C	T C	G G	A A	A A	G G	G G
	130.	84	male	G G	T T	T T	T T	G G	G G	T T	T T	G G	C C	T T	G G	A C	A G	G A	G G
	131.	69	male	G G	T T	T T	C C	C C	G A	T T	T T	G G	C C	T C	G G	A A	A A	G G	G G
	132.	65	male	G G	T T	T T	T T	G G	G G	T C	T C	G A	C T	T T	G G	C C	G G	G A	G G
	133.	77	male	G C	T T	T T	T T	G G	A A	T T	T T	G G	C C	T T	G G	A C	A G	G A	G T
	134.	72	male	G G	T T	C C	C C	C G	G G	T T	T T	G G	C C	T T	G G	A A	A A	G G	G G
	135.	62	male	G C	T T	T C	C T	C G	G A	T T	T T	G G	C T	T C	G G	C C	G G	A A	G G
	136.	61	male	G G	T T	T T	C C	C C	G A	T T	T T	G G	C C	T C	G G	A A	A A	G G	G T
	137.	66	male	G C	T T	T C	C C	C C	G G	T T	T T	G G	C C	C C	G G	A C	A G	G A	G G
	138.	65	male	G C	T T	T C	C C	C C	A A	T T	T T	G G	C T	T C	G G	A C	A G	G A	G G
	139.	64	male	G C	T T	T T	C C	C C	G A	T T	T T	G G	C T	T T	G G	A C	A G	G A	G G
	140.	63	male	G G	T T	T T	C C	C C	G G	T T	T T	G G	C C	T C	G G	A C	A G	G A	G G
	141.	60	male	G G	T C	T C	C C	C C	A A	T C	T C	G G	C T	T T	G G	A C	A G	G G	G G
	142.	60	female	G G	T T	T C	C C	C C	G A	T T	T T	G G	C T	T T	G A	A C	A G	G A	G G
	143.	84	male	G C	T C	T T	C T	C G	G A	T T	T T	G G	C C	C C	G G	A C	A G	G A	G G
	144.	73	male	G G	T C	T C	C C	C C	A A	T T	T T	G G	C C	T T	G G	A C	A G	G A	G G
	145.	66	male	G C	T C	T T	C T	C G	G A	T C	T C	G A	C C	T C	G G	A C	A G	G G	G G
	146.	71	male	C C	T T	T T	C T	C G	G G	T T	T C	G G	C T	T C	G G	A C	A A	G G	G G
	147.	60	male	G G	T C	T C	C C	C C	G A	T T	T T	G G	C C	T T	G G	C C	G G	A A	G G
	148.	75	male	G C	T T	T C	C T	C C	G A	T T	T T	G A	C C	T C	G G	A C	A G	G A	G T
	149.	69	male	G C	T T	T T	T T	C G	G G	T T	T T	G G	C C	T C	G G	A C	A G	G A	G G
	150.	62	male	G G	T C	T T	C T	C G	G G	T T	T T	G G	C C	T T	G G	A A	A A	G G	G G
	151.	72	male	G G	T C	T T	C T	C G	G A	T T	T T	G G	C T	T T	G G	A A	A A	G G	G T
	152.	58	male	G C	T T	T C	C C	C C	G A	T C	T C	G G	C C	T T	G G	C C	G G	G A	G G
	153.	62	male	G G	T T	T C	C C	C C	G A	T T	T T	G G	C C	C C	G G	A A	A A	G G	G G
	154.	70	male	G C	T C	T T	C T	C G	A A	T T	T C	G A	C C	T T	G G	A C	A A	G G	G T
	155.	64	male	G C	T T	T C	C T	C G	G G	T T	T T	G G	C T	T T	G G	C C	G G	A A	G G
	156.	74	male	G C	T C	T T	C T	C G	G A	T T	T T	G G	C T	T C	G G	A A	A A	G G	G G
	157.	79	male	G C	T T	T C	C T	C C	A A	T T	T T	G G	C C	T C	G G	A A	A A	G G	G G
	158.	62	male	G G	T C	T T	C C	C C	G A	T C	T C	G G	C T	T T	G G	A C	A G	G G	G G
	159.	69	male	G C	T T	T T	T T	G G	G A	T T	T T	G A	C C	T T	G G	A C	A G	G A	G T
	160.	66	male	G G	T C	T C	C C	C C	G A	T T	T T	G G	C C	T C	G G	A C	A A	G G	G G
	161.	74	male	G G	T T	C C	C C	C C	G A	T T	T T	G G	C C	T T	G G	A A	A A	G G	G G
	162.	68	male	G C	T C	T T	C T	C G	G A	T C	T C	G G	C T	T T	G A	A A	A G	G G	G G
	163.	73	male	G C	T T	T C	C C	C C	G A	T C	T C	G G	C C	T C	G G	C C	A G	G A	G G
	164.	71	male	G G	C C	T T	C C	C C	G A	T T	T T	G G	C C	T T	G A	A A	A A	G G	G T
	165.	68	male	G C	T C	T T	C T	C C	A A	T T	T T	G G	C C	T T	G G	A A	A A	G G	G G
	166.	77	male	G G	T T	C C	C C	C C	A A	T T	T T	G G	C C	T T	G G	A C	A G	G A	G G
	167.	61	male	G C	T T	T C	C T	C C	G A	T T	T C	G G	C T	T C	G G	A C	A A	G G	G T
	168.	62	male	G C	T T	T T	T T	C G	G G	T T	T T	G G	C T	T T	G G	A A	A A	G G	G G
	169.	76	male	G C	T T	T C	C T	C C	G A	T T	T T	G G	C C	T C	G A	A A	A A	G G	G T
	170.	65	male	G C	T T	T C	C T	C C	G A	T T	T T	G G	C C	T T	G G	A C	A G	G A	G G
	171.	82	male	G C	T C	T T	C T	C G	G A	T T	T T	G G	C C	T C	G G	A A	A A	G G	G G
	172.	79	male	G G	T C	T T	C T	C G	G A	T C	T C	G G	C C	T C	G G	A C	A A	G G	G G
	173.	62	male	G G	T C	T T	C C	C C	G A	T T	T T	G G	C C	T C	G G	A A	A A	G G	G G
	174.	73	male	G C	T C	T T	C C	C C	G G	T T	T T	G G	C C	T T	G G	A A	A A	G G	G G
	175.	81	male	G G	C C	T T	C C	C C	A A	T C	T C	G G	C C	T T	G A	A A	A A	G G	G G
	176.	61	male	C C	T T	T T	T T	G G	G G	T T	T T	G G	C C	C C	G G	A C	A G	G A	G G
	177.	81	male	G G	T C	T T	C T	C G	G A	T T	T C	G G	C C	T T	G G	C C	A G	G A	G G
	178.	62	male	C C	T T	T T	T T	G G	G G	T T	T T	G G	C C	T T	G G	A A	A A	G G	G G
	179.	65	male	G C	T T	T T	T T	G G	G A	T T	T T	G G	C C	C C	G G	A C	A G	G A	G G
	180.	75	male	G G	T C	T T	C T	C G	G A	T C	T C	G G	C C	T T	G A	A C	A G	G G	G G
	181.	63	male	G C	T T	T T	C T	C C	G A	T C	T C	G G	C C	T C	G A	A C	A G	G G	G G
	182.	79	male	G G	T T	T C	C C	C C	G G	T T	T T	G G	C C	C C	G G	A C	A G	G A	G G
	183.	73	male	G C	T C	T T	C C	C C	G A	T T	T T	G G	C C	T C	G A	A A	A A	G G	G T
	184.	61	male	G C	T C	T T	C T	C G	G A	T C	T C	G G	C C	C C	G G	A C	A G	G G	G G
	185.	62	male	G C	T T	T T	C T	C C	G A	T C	C C	G G	C C	T T	G A	A C	A A	G G	G G
	186.	77	male	G C	T T	T C	C T	C C	G A	T T	T T	G G	C C	T T	G G	C C	G G	A A	G G
	187.	79	male	C C	T T	T T	T T	C G	G G	T T	T T	G G	C C	T T	G G	C C	G G	A A	G G
	188.	70	male	G G	T C	T T	C C	C C	A A	T C	T C	G G	C T	T T	G G	A C	A G	G G	G G
	189.	82	male	G C	T T	T T	T T	G G	G G	T T	T T	G G	C C	T C	G A	A C	A G	G A	G T
	190.	78	male	G G	T C	T C	C C	C C	G G	T T	T T	G G	C C	T C	G G	A A	A A	G G	G T
	191.	69	male	G C	T T	T T	C T	C G	G A	T C	C C	G G	C T	T T	G A	A C	A A	G G	G G
	192.	77	male	G G	T C	T C	C C	C C	G A	T T	T T	G G	C C	T T	G G	A A	A A	G G	G G
	193.	76	male	G C	T T	T T	C T	C G	G G	T T	T T	G G	C T	T C	G G	A C	A G	G A	G G
	194.	63	male	G C	T T	T T	C C	C C	G A	T T	T T	G G	C C	T T	G G	A A	A A	G G	G G
	195.	81	male	G C	T T	T T	C C	C C	A A	T T	T T	G G	C C	T C	G G	A A	A A	G G	G G
	196.	76	male	G C	T T	T T	C T	C G	G A	T T	T T	G A	C C	T C	G G	A A	A A	G G	G G
	197.	70	female	G C	T C	T T	C T	C G	G A	T T	T T	G G	T T	T T	G G	C C	G G	A A	G G
	198.	75	male	G G	T C	T T	C T	C G	G A	T T	T T	G G	C C	T C	G G	A A	A A	G G	G T
	199.	62	male	G G	T C	T T	C C	C C	G G	T T	T C	G G	C C	T T	G G	A C	A A	G G	G G
	200.	65	male	G G	T C	T T	C C	C C	G A	T T	T T	G G	C C	T C	G G	A A	A A	G G	G G
	201.	62	male	G G	C C	T T	C C	C C	G A	T T	T T	G G	C C	T C	G G	A C	A G	G A	G T
	202.	73	male	G G	T C	T T	C C	C C	G A	T C	T C	G A	C C	T T	G G	A C	A G	G G	G G
	203.	70	male	G C	T T	T C	C C	C C	A A	T T	T T	G G	C C	T C	G G	A C	A G	G A	G G
	204.	62	male	G G	T C	T C	C C	C C	G G	T T	T T	G G	C C	T C	G G	A A	A A	G G	G T
	205.	83	male	G G	T T	C C	C C	C C	G A	T T	T T	G G	C C	T C	G G	A C	A G	G A	G T
	206.	68	male	G G	T T	T C	C T	C G	G A	T T	T T	G G	C C	T C	G G	A A	A A	G G	G T
	207.	64	male	C C	T T	T T	T T	G G	G G	T T	T T	G G	C C	C C	G G	A A	A A	G G	G T
	208.	76	male	G G	C C	T T	C C	C C	A A	T T	T T	G G	C C	C C	G G	A A	A A	G G	G G
	209.	71	male	G C	T C	T T	C T	C C	A A	T C	T C	G G	T T	T T	G G	C C	G G	G A	G G
	210.	80	male	G G	T T	T C	C T	C G	G A	T T	T T	G G	C C	T T	G G	A C	A G	G A	G G
	211.	60	female	G G	T T	T C	C T	C G	G G	T T	T T	G G	C C	T T	G G	A C	A G	G A	G G
	212.	66	male	G G	T T	T T	C T	C G	G G	T T	T T	G G	C C	C C	G G	A A	A A	G G	G G
	213.	62	male	G C	T T	T T	C T	C G	G A	T T	T T	G G	C C	T T	G G	A A	A A	G G	G G
	214.	63	male	G C	T T	T C	C T	C C	G A	T T	T T	G G	C T	T T	G A	A C	A G	G A	G T
	215.	72	male	G G	T T	T C	C C	C C	G A	T C	T C	G G	C C	T T	G A	A C	A G	G A	G G
	216.	65	male	G G	T C	T C	C C	C C	G A	T T	T T	G G	C C	C C	G G	A A	A A	G G	G G
	217.	63	male	G G	T C	T C	C C	C C	G G	T T	T T	G G	C C	C C	G G	A A	A A	G G	G G
	218.	69	male	C C	T T	T T	C T	C C	G G	T C	T C	G G	C T	T C	G G	C C	G G	G A	G G
	219.	67	male	G G	T C	T C	C C	C C	G A	T T	T T	G G	C C	T T	G G	A A	A A	G G	G G
	220.	82	female	G C	T T	T T	C T	C G	G A	T T	T T	G G	C T	T C	G G	A A	A A	G G	G T
	221.	63	male	G G	T C	T C	C C	C C	G A	T T	T T	G G	C C	T C	G G	A A	A A	G G	G G
	222.	63	male	G C	T T	T T	T T	G G	G A	T T	T T	G G	C T	T T	G G	A C	A G	G A	G G
	223.	77	male	G G	T T	C C	C C	C C	G G	T T	T T	G G	C T	T C	G G	A C	A G	G A	G G
	224.	79	male	G C	T C	T T	C T	C G	G A	T C	T C	G G	C T	T C	G G	A C	A G	G G	G T
	225.	67	male	G G	T T	T C	C C	C C	G G	T T	T T	G G	C C	T T	G A	A A	A A	G G	G T
	226.	71	male	G C	T T	T T	C C	C C	G A	T T	T T	G G	C C	T C	G G	A A	A A	G G	G T
	227.	74	male	C C	T T	T T	C T	C C	G A	T T	T T	G G	C C	T T	G G	A C	A G	G A	G G
	228.	64	male	G C	T T	T T	T T	C G	A A	T T	T C	G A	C C	T C	G G	A A	A A	G G	G T
	229.	76	male	G G	T T	T T	C T	C G	G G	T C	T C	G G	C T	T C	G G	C C	G G	G A	G G
	230.	67	male	G C	T T	T T	T T	G G	G G	T T	T T	G G	C C	T C	G G	A A	A A	G G	G G
	231.	69	male	G C	T T	T C	C T	C G	G G	T C	T C	G G	C C	T T	G G	C C	G G	G A	G G
	232.	76	male	G C	T T	T T	C T	C G	G G	T T	T T	G G	C C	T C	G G	A C	A G	G A	G G
	233.	79	male	G C	T T	T C	C T	G G	G G	T C	T C	G G	C T	T T	G G	C C	G G	G A	G G
	234.	65	male	G G	T C	T T	C C	C C	G A	T T	T T	G G	C C	T T	G G	A C	A G	G A	G G
	235.	68	male	G C	T T	T C	C T	C G	G G	T T	T T	G G	C C	T C	G G	A A	A A	G G	G G
	236.	71	female	G C	T C	T T	C C	C C	G A	T T	T T	G G	C T	T T	G G	A C	A G	G A	0
	237.	63	female	G G	T T	C C	C C	C C	G A	T T	T C	G A	C T	T T	G G	A C	A A	G G	G T
	238.	66	male	G C	T T	T T	C T	C G	G G	T T	T T	G G	C C	T T	G A	A C	A G	G A	G T
	239.	67	male	G G	T C	T T	C T	C G	G A	0	0	G G	C C	T C	G G	0	G G	A A	0
	240.	63	male	G G	T C	T C	C C	C C	A A	T T	T T	G G	C C	T C	G G	A A	A A	G G	G T
	241.	74	male	G C	T T	T C	C C	C C	A A	T T	T T	G G	C C	T T	G A	A A	A A	G G	G T
	242.	79	male	C C	T T	T T	T T	G G	G G	T C	T C	G G	C T	T T	G G	A C	A G	G G	G G
	243.	61	male	G C	T T	T C	C T	C G	G G	T T	T T	G G	C C	T T	G G	C C	G G	A A	G G
	244.	66	male	C C	T T	T T	T T	C C	A A	T T	T T	G G	C C	T C	G G	A A	A A	G G	G G
	245.	68	female	G C	T T	T T	T T	C G	G A	T C	T C	G A	C C	T C	G G	A C	A G	G A	G G
	246.	74	male	G G	T T	T C	C C	C C	G G	T C	T C	G A	C C	T T	G G	A C	A G	G G	G G
	247.	64	male	G G	T T	T T	C T	C G	G G	T T	T C	G A	C C	T T	G G	A C	A A	G G	G G
	248.	61	male	G C	T T	T T	C C	C C	A A	T T	T T	G G	C T	T T	G A	A C	A G	G A	G T
	249.	66	male	G C	T C	T T	C T	C G	G A	T T	T T	G G	C C	C C	G G	A C	A G	G A	G G
	250.	72	male	G G	T T	T T	T T	G G	G G	C C	C C	G G	C C	T T	G A	A A	A A	G G	G G
	251.	68	male	G C	T T	T T	T T	C G	G A	T T	T T	G G	C T	T T	G G	C C	G G	A A	G G
	252.	63	male	G G	T T	T T	C T	C G	G A	T T	T T	G G	C C	T T	G G	A A	A A	G G	G G
	253.	68	male	G C	T T	T T	T T	C G	G G	T T	T T	G G	C T	T T	G G	A C	A G	G A	G G
	254.	61	male	G G	C C	T T	C C	C C	A A	T T	T T	G G	C T	T C	G G	A C	A G	G A	G G
	255.	61	male	C C	T T	T T	T T	C G	G A	T T	T T	G A	C C	T C	G G	A A	A A	G G	G G
	256.	61	male	G C	T T	T T	C T	C G	G G	T T	T T	G G	C C	T T	G G	A A	A A	G G	G G
	257.	bd	male	G C	T C	T T	C T	C G	G A	T T	T T	G A	C C	T T	G G	A A	A A	G G	G T
	258.	67	male	G C	T T	T C	C T	C C	A A	T T	T T	G G	C C	T T	G G	C C	G G	A A	G G
	259.	82	male	G G	T C	T T	C C	C C	A A	T T	T T	G G	C C	T C	G G	A A	A A	G G	G T
	260.	60	male	G G	T C	T C	C C	C C	A A	T T	T T	G G	C C	C C	G G	A A	A A	G G	G T
	261.	72	male	G C	T C	T T	C T	C C	G A	T T	T T	G G	C C	T C	G A	A C	A G	G A	G T
	262.	78	male	G C	T T	T C	C T	C C	A A	T T	T T	G G	C C	C C	G G	A A	A A	G G	G G
	263.	67	male	G G	T C	T C	C C	C C	G A	T C	T C	G G	C C	T T	G A	A A	A A	G G	G G
	264.	69	male	G C	T T	T C	C T	C C	G G	T T	T T	G G	C C	T T	G G	A A	A A	G G	G G
	265.	67	female	G C	T T	T T	T T	C G	G A	T T	T T	G G	C T	T T	G G	A A	A A	G G	G T
	266.	59	male	G C	T T	T T	C T	C G	G A	T T	T T	G G	C C	T T	G G	A C	A G	G A	G G
	267.	60	male	G C	T T	T T	C T	C G	G G	T T	T T	G G	C T	T T	G G	A C	A G	G A	G G
	268.	79	male	G C	T T	T C	C T	C G	G A	T C	T C	G G	C C	T T	G G	C C	A G	G A	G G
	269.	64	male	G C	T C	T T	C C	C C	G A	T T	T T	G G	C T	T T	G G	A A	A A	G G	G G
	270.	67	male	C C	T T	T T	C T	C C	A A	T C	T C	G G	C C	C C	G G	A C	A A	G G	G G
	271.	65	male	G C	T T	T C	C T	C G	G A	T T	T T	G G	C C	C C	G G	A A	A A	G G	G G
	272.	72	male	G G	T C	T C	C C	C G	G A	T T	T T	G G	C C	T C	G G	A C	A G	G A	G G
	273.	65	male	G G	T C	T T	C C	C C	G A	T T	T T	G G	C C	T T	G G	A A	A A	G G	G G
	274.	63	male	G G	T T	T T	C T	C G	G A	T C	T C	G G	C C	T C	G G	A C	A A	G G	G G
	275.	64	male	G G	T T	C C	C C	C C	G A	T T	T T	G G	C C	T T	G G	A C	A G	G A	G G
	276.	79	male	G G	T C	T T	C T	C G	A A	T T	T T	G G	C C	C C	G G	A A	A A	G G	G T
	277.	63	female	C C	T T	T T	T T	C C	G A	T T	T T	G G	C C	C C	G G	A A	A A	G G	G G
	278.	79	male	G C	T T	T T	C T	C C	G A	T T	T T	G G	C C	C C	G G	A A	A A	G G	G G
	279.	65	male	G C	T T	T T	T T	G G	G G	T T	T T	G G	C C	T C	G G	A C	A G	G A	G G
	280.	64	male	G G	T T	T C	C T	C G	G G	T T	T T	G G	C C	T C	G G	A C	A G	G A	G T
	281.	63	male	G C	T T	T T	C T	C C	G A	T C	T C	G G	C T	T T	G A	A C	A G	G A	G G
	282.	68	male	G C	T T	T T	C T	C G	G G	T T	T T	G G	C C	T C	G G	A A	A A	G G	G G
	283.	65	male	G G	T C	T C	C C	C C	G A	C C	C C	G G	C C	T T	G A	A C	A A	G G	G G
	284.	65	male	G C	T C	T T	C T	C C	A A	T T	T T	G G	C C	T C	G G	A A	A A	G G	G G
	285.	73	male	G C	T T	T T	C T	C G	G G	T T	T T	G G	C C	T C	G G	C C	G G	A A	G G
	286.	61	male	C C	T T	T T	T T	C C	G A	T T	T T	G G	C C	T C	G G	A A	A A	G G	G T
	287.	66	male	G G	T T	C C	C C	C C	A A	T T	T T	G G	C C	T C	G G	A A	A A	G G	G T
	288.	62	male	G G	T T	C C	C C	C C	G A	T T	T T	G A	C C	T C	G G	A A	A A	G G	G G
	289.	67	male	G G	T C	T T	C C	C C	G A	T C	T C	G G	C T	T T	G G	A C	A A	G G	G G
	290.	59	male	G G	T C	T T	C T	C G	A A	T T	T T	G G	C C	T C	G G	A A	A A	G G	G T
	291.	62	male	G G	T C	T C	C C	C C	A A	T T	T C	A A	C C	T T	G G	A C	A A	G G	G T
	292.	65	female	G G	T T	T T	C C	C C	G G	T T	T T	G G	C C	T C	G G	A A	A A	G G	G T
	293.	73	male	G C	T T	T C	C T	C C	A A	T T	T T	G G	C C	T T	G G	A C	A G	G A	G G
	294.	64	male	G G	T T	T C	C C	C C	G A	T C	T C	G A	C C	T T	G G	A C	A G	G G	G G
	295.	64	male	G G	T T	T T	C T	C G	G A	T T	T C	G G	C C	T C	G G	C C	A G	G A	G G
	296.	75	male	G G	C C	T T	C C	C C	A A	T T	T T	G G	C C	T T	G G	C C	G G	A A	G G
	297.	64	male	G C	T T	T C	C T	C G	G A	T C	T C	G G	T T	T T	G G	C C	A G	G A	0
	298.	70	male	G G	T T	T C	C T	C G	G G	T T	T T	G G	C C	T C	G G	A C	A G	G A	G G
	299.	78	male	G G	T C	T T	C T	C G	A A	T T	T T	G G	C C	T T	G G	A C	A G	G A	G G
	300.	69	male	G C	T T	T T	C T	C G	G A	T C	T C	G G	C T	T T	G G	C C	G G	G A	G G
	301.	69	male	G G	T T	T C	C C	C C	G A	T T	T T	G G	C C	C C	G G	A A	A A	G G	G G
	302.	67	male	G G	T C	T T	C C	C C	A A	T T	T T	G G	C C	T C	G G	A C	A G	G G	G G
	303.	71	male	C C	T T	T T	C T	C C	G A	T C	T C	G G	C C	C C	G G	A A	A A	G G	G G
	304.	67	male	G C	T C	T T	C T	C C	A A	T T	T T	G G	C C	T T	G G	A C	A G	G A	G G
	305.	70	male	G C	T C	T T	C T	C C	G A	T T	T T	G G	C C	T T	G G	A C	A G	G A	G G
	306.	67	male	G G	T T	T T	C T	C G	G A	T T	T T	A A	C C	T T	G G	A A	A A	G G	G T
	307.	64	male	G C	T T	T C	C T	C G	G G	T T	T C	G A	C T	T T	G G	C C	A G	G A	G G
	308.	70	male	G C	T T	T T	T T	G G	G A	T T	T T	G G	C C	T C	G G	A A	A A	G G	G T
	309.	65	female	G G	T T	T T	T T	G G	G A	T T	T T	G G	C C	T C	G G	A A	A A	G G	G G
	310.	62	male	G C	T C	T T	C T	C C	A A	T T	T T	G G	C C	T T	G G	A C	A G	G A	G G
	311.	40	male	G C	T T	T C	C C	C C	G A	T T	T T	G G	C T	T T	G G	A C	A G	G A	G G
	312.	59	male	G G	T T	C C	C C	C C	A A	T T	T T	G G	C C	T C	G G	A C	A G	G A	G T
	313.	75	male	G C	T T	T C	C T	C G	G A	T T	T C	G G	C C	T T	G G	C C	A G	G A	G G
	314.	37	male	G C	T T	T C	C T	C C	G A	T C	T C	G G	C C	T T	G G	A C	A G	G G	G G
	315.	29	male	G G	C C	T T	C C	C C	A A	T T	T T	G G	C C	T C	G G	A C	A G	G A	G G
	316.	51	male	C C	T T	T T	C T	C G	G G	T T	T T	G G	C T	T T	G G	A A	A A	G G	G T
	317.	53	male	G C	T T	T C	C C	C C	A A	T C	T C	G G	C T	T T	G G	C C	G G	G A	G G
	318.	36	male	G C	T C	T T	C C	C C	G A	T T	T T	G G	C C	T T	G G	C C	G G	A A	G G
	319.	46	male	G C	T T	T C	C C	C C	G A	T T	C C	G A	C T	T T	G G	C C	A A	G G	G G
	320.	41	male	G C	T T	T C	C T	C G	G G	T T	T T	G G	C C	T T	G G	A C	A G	G A	G G
	321.	35	female	G G	C C	T T	C C	C C	G A	T C	T C	G G	C C	T C	G G	C C	A G	G A	G G
	322.	27	male	G G	T T	T C	C T	C G	G A	T T	T T	G G	C C	T C	G G	A A	A A	G G	G G
	323.	40	male	G G	T T	T C	0	0	0	T C	T C	G A	C C	T C	G G	A C	A G	G A	G G
	324.	49	male	G G	T C	T T	C T	C G	A A	T T	T T	G G	C T	C C	G G	A A	A A	G G	G T
	325.	46	male	G G	T C	T T	C C	C C	G A	T C	T C	G G	C C	T C	G G	C C	A G	G A	G G
	326.	41	male	G C	T T	T C	C T	C C	A A	T C	T C	G A	C C	T T	G G	A C	A A	G G	G G
	327.	44	male	G G	T C	T T	C T	C G	G A	T C	T C	G G	C C	T T	G G	A C	A A	G G	G G
	328.	33	male	G C	T C	T T	C T	C C	G A	T T	T T	G G	C C	T C	G G	A A	A A	G G	G T
	329.	38	female	G G	C C	T T	C C	C C	G G	T T	T T	G G	C T	T T	G G	A A	A A	G G	G G
	330.	27	male	G G	T C	T C	C C	C C	G A	T T	T T	G G	C C	T C	G G	A C	A G	G A	G G
	331.	67	male	G G	T T	C C	C C	C C	G A	T T	T T	G G	C T	T T	G G	A C	A G	G A	G G
	332.	35	male	G G	T C	T T	C C	C C	A A	T C	C C	G A	C T	T T	G G	C C	A G	G G	G G
	333.	41	male	G C	T T	T C	C T	C G	G G	T T	T T	G G	C C	T C	G G	A A	A A	G G	G G
	334.	42	male	G C	T T	T C	C T	C G	A A	T C	T C	G G	C C	T T	G A	A A	A A	G G	G G
	335.	60	male	G G	T T	T C	C C	C C	G G	T T	T T	G G	C C	T T	G A	A C	A G	G A	G T
	336.	43	male	G G	T T	T T	C C	C C	G G	T T	T T	G G	C C	T C	G G	A A	A A	G G	G G
	337.	58	female	G G	T T	T C	C C	C C	A A	T T	T T	G G	C C	T T	G G	C C	G G	A A	G G
	338.	45	female	G C	T C	T T	C T	C G	G A	T C	T C	G G	C C	T C	G A	A C	A G	G A	G G
	339.	28	male	G C	T C	T T	C T	C C	G A	T T	T C	G A	C C	T C	G G	C C	A G	G A	G G
	340.	28	male	G C	T T	T T	T T	C G	G G	T T	T C	G A	C C	T T	G G	A C	A A	G G	G G
	341.	22	male	G C	T T	T T	T T	G G	G A	T T	T T	G G	C C	T C	G G	A C	A G	G A	G G
	342.	22	male	G C	T T	T C	C T	C G	G A	T T	T T	G G	C T	T C	G G	C C	G G	A A	G G
	343.	33	male	G G	T T	T C	C C	C C	G A	T T	T T	G G	C C	T C	G G	A A	A A	G G	G T
	344.	40	male	G C	T T	T T	C T	C G	G G	T T	T T	G G	C C	T T	G G	A C	A G	G A	G G
	345.	44	male	G G	T C	T C	C C	C C	A A	T T	T T	G G	C C	T T	G A	A A	A A	G G	G G
	346.	25	male	C C	T T	T T	C T	C G	G G	T T	T T	G G	C C	T C	G G	A C	A G	G A	G G
	347.	35	female	G G	T C	T C	C C	C C	A A	T T	T C	G A	C C	T C	G G	A C	A A	G G	G T
	348.	38	female	G G	T C	T T	C C	C C	A A	T T	T T	G G	C C	T C	G G	A C	A G	G A	G G
	349.	48	male	G G	C C	T T	C C	C C	A A	T T	T T	G G	C C	T T	G G	A A	A A	G G	G G
	350.	45	male	G G	T T	T T	C T	C G	G A	T T	T T	G G	C C	C C	G G	A A	A A	G G	G T
	351.	52	male	G G	T C	0	C C	C C	G A	T T	T T	G G	C C	T C	G G	C C	G G	A A	G G
	352.	54	male	G C	T C	T T	C T	C C	G A	T T	T T	G G	C C	C C	G G	A C	A G	G A	G G
	353.	30	male	G G	T C	T T	C T	C G	G A	T T	T T	G G	C C	T C	G G	A C	A G	G A	G G
	354.	39	male	G G	0	T T	0	0	0	T T	T T	G G	C C	T C	G G	A C	A G	G A	G G
	355.	36	female	G C	T T	T T	C T	C G	G G	T T	T T	G G	0	T T	G G	A C	A G	G A	G G
	356.	24	male	G C	T C	T T	C T	C G	G A	T T	T T	G G	C T	T T	G G	A A	A A	G G	G T
	357.	34	female	C C	T T	T T	T T	C G	G A	T C	T C	G A	C C	T T	G G	A C	A A	G G	G G
	358.	30	male	G C	T T	T C	C T	C G	G G	T T	T T	G G	C C	C C	G G	A A	A A	G G	G G
	359.	47	male	G G	C C	T T	C C	C C	A A	T T	T T	G G	C C	T C	G G	A A	A G	G G	G G
	360.	39	male	G C	T T	T T	T T	C G	G A	T C	T C	G G	C C	T C	G A	0	A G	G A	G G
	361.	45	female	G C	T C	T T	C T	C G	G A	T T	T T	G G	C C	C C	G G	0	A A	G G	T T
	362.	48	male	G C	T C	T T	C T	C C	G A	T T	T T	G G	C C	T C	G A	A C	A G	G A	G T
	363.	49	male	G G	C C	T T	C C	C C	A A	T T	T T	G G	C C	T C	G G	A C	A G	G A	G G
	364.	45	male	G G	T C	T C	C C	C C	G A	T T	T T	G A	C C	T T	G G	A A	A A	G G	G T
	365.	55	female	G G	T C	T C	C C	C C	A A	T C	T C	G G	C C	T C	G G	A A	A A	G G	G T
	366.	58	male	G C	T T	T T	C T	C G	G G	T T	T T	G G	C C	T C	G G	A C	A G	G A	G G
	367.	59	male	G C	T T	T C	C T	C C	G G	T T	T T	G G	C C	T T	G G	A A	A A	G G	G G
	368.	39	male	G C	T C	T T	C C	C C	G A	T T	T T	G G	C C	T T	G G	A C	A G	G A	G G
	369.	41	male	G G	C C	T T	C C	C C	A A	T T	T T	G G	C T	T T	G G	A A	A A	G G	G G
	370.	49	male	G G	T T	T C	C T	C G	G A	T C	C C	G G	C C	T C	G G	C C	A G	G G	G G
	371.	22	male	G G	T T	T T	C T	C G	G G	T T	T T	G G	C C	T T	G G	A C	A G	G G	G T
	372.	48	male	G C	T T	T T	T T	G G	G A	T T	T T	G G	C C	T T	G G	A A	A A	G G	G G
	373.	24	male	G G	T T	T C	C T	C G	G A	T C	T C	G G	T T	T T	G G	C C	G G	G A	G G
	374.	35	male	G C	T T	T C	C T	C C	G A	T T	T T	G G	C C	T C	G G	A C	A G	G A	G T
	375.	36	male	G G	T C	T T	C T	C G	G A	T C	T C	G G	C T	T C	G G	A C	A G	G G	G T
	376.	48	male	G G	T T	T C	C T	C G	G G	T C	T C	G G	T T	T T	G G	C C	A G	G A	G G
	377.	37	male	G G	T C	T C	C C	C C	A A	T C	T C	G G	C T	T T	G G	A C	A G	G G	G G
	378.	30	female	G G	T T	T C	C C	C C	G G	T T	T T	G G	C C	T C	G G	A A	A A	G G	G T
	379.	35	male	G C	T C	T T	C T	C G	G G	T C	T C	G G	C T	T C	G G	A C	A G	G G	G G
	380.	33	male	G G	C C	T T	C C	C C	A A	T T	T T	G G	C C	T C	G G	C C	G G	A A	G G
	381.	24	male	G G	T C	T T	C C	C C	G G	T T	T T	G G	C C	C C	G G	A A	A A	G G	G T
	382.	23	male	G G	T C	T C	C C	C C	A A	T T	T T	G G	C T	T T	G G	A A	A A	G G	G G
	383.	39	male	G G	T T	C C	C C	C C	A A	T T	T T	G G	C C	T T	G G	A C	A G	G A	G G
	384.	42	male	G G	T T	T C	C T	C G	G A	T T	T T	G G	C C	T C	G G	A A	A A	G G	G G
	385.	60	male	G C	T T	T T	C T	C G	G A	T T	T T	G G	C C	T T	G G	A C	A G	G A	G G
	386.	50	male	G G	C C	T T	C C	C C	A A	T C	T C	G G	C C	T C	G G	A C	A G	G G	G G
	387.	40	male	G G	T C	T T	C C	C C	G A	T T	T T	G G	C C	T C	G G	A C	A G	G A	G G
	388.	28	male	G G	T T	T T	C C	C C	G A	T T	T T	G G	C C	T C	G G	A A	A A	G G	G G
	389.	28	male	G G	T C	T C	C C	C C	G A	T C	T C	G G	C C	C C	G G	A C	A G	G G	G G
	390.	36	male	G C	T T	T T	T T	C G	G A	T T	T T	G G	C T	T C	G G	A C	A G	G A	G G
	391.	33	male	G C	T C	T T	C T	C G	G A	T T	T T	G G	C C	T T	G G	C C	G G	A A	G G
	392.	44	male	C C	T T	T T	C C	C C	G G	T T	T T	G G	C C	C C	G G	A C	A G	G A	G T
	393.	38	male	G C	T C	0	C C	C C	G A	T T	T T	G G	C C	T C	G G	0	A G	G G	G G
	394.	28	male	G G	T C	T T	C T	C G	A A	T T	T T	G G	C C	T T	G G	A C	A G	G A	G G
	395.	33	male	G G	T C	T T	C C	C C	G A	T C	T C	G G	C C	T T	G G	A C	A A	G G	G G
	396.	33	male	G G	T C	T T	C T	C G	G A	T C	T C	G G	C C	T C	G G	A C	A A	G G	G G
	397.	bd	male	G C	T C	T T	C T	C G	G A	T C	T C	G G	C C	T T	G G	A C	A A	G G	G G
	398.	59	male	G C	T C	T T	C C	C C	G A	T C	T C	G G	C T	T T	G G	A C	A G	G G	G G
	399.	46	male	G C	T T	T C	C T	C G	G G	T T	T T	G G	C C	C C	G G	A C	A G	G A	G T
	400.	32	male	G G	T T	T T	T T	G G	G A	T T	T T	G G	C C	T C	G G	A C	A G	G A	G T
	401.	56	male	G G	T C	T C	C C	C C	A A	T T	T T	G G	C C	C C	G G	A C	A G	G A	G G
	402.	60	male	G C	T T	T T	T T	C G	G A	T T	T T	G G	C T	T T	G G	C C	A A	A A	G G
	403.	35	male	G G	0	C C	C C	C C	G A	T T	T T	G G	C T	T T	G G	0	A G	G A	G G
	404.	61	male	G G	T C	T T	C C	C C	G A	T T	T T	G G	C C	T T	G G	C C	G G	A A	G G
	405.	63	male	G C	T C	T T	C T	C C	A A	T T	T T	G G	C C	T C	G A	A C	A G	G A	G T
	406.	47	male	G G	T T	C C	C C	C C	A A	T T	T T	G G	C T	T C	G G	A A	A A	G G	G G
	407.	49	male	G C	T T	T T	T T	G G	G G	T C	T C	G G	C C	T T	G G	C C	A G	G A	G G
	408.	55	male	G G	T T	C C	C C	C C	A A	C C	C C	G G	T T	T T	G G	C C	A A	G G	G G
	409.	38	male	G C	T T	T T	C C	C C	G G	T T	T T	G G	C T	T T	G G	A C	A G	G A	G G
